# Supplementary material for: Characterization of Circulating Protein Profiles in Individuals with Prader–Willi Syndrome and Individuals with Non-Syndromic Obesity
Source: J Clin Med. 2024 Sep 25;13(19):5697. doi: 10.3390/jcm13195697 (PMC11476631; doi:10.3390/jcm13195697)
Supplement: Supplementary file 1 [file jcm-13-05697-s001.zip]

Archive with 10 entries (10 files):
- Figure S1a.png
- Figure S1b.png
- Figure S1C.png
- Figure S2.png
- Figure S3.pdf
- File S1.xlsx
- File S2.csv
- Table s1.pdf
- Table s2.pdf
- Table S3.pdf
