# Supplementary material for: Characterization of Circulating Protein Profiles in Individuals with Prader–Willi Syndrome and Individuals with Non-Syndromic Obesity
Source: J Clin Med. 2024 Sep 25;13(19):5697. doi: 10.3390/jcm13195697 (PMC11476631; doi:10.3390/jcm13195697)
Supplement: Supplementary file 1 [file jcm-13-05697-s001.zip › File S1.xlsx]

## Sheet: Sheet1
Target Protein	Acronym	OLINK code	Panel
6-pyruvoyl tetrahydrobiopterin synthase	PTS	Q03393	Neuro Exploratory
Adhesion G protein-coupled receptor B3	ADGRB3	O60242	Neuro Exploratory
Alanyl-tRNA editing protein Aarsd1	AARSD1	Q9BTE6	Neuro Exploratory
Alpha-1,6-fucosyltransferase	FUT8	Q9BYC5	Neuro Exploratory
Amiloride-sensitive amine oxidase [copper-containing]	AOC1	P19801	Neuro Exploratory
Annexin A10	ANXA10	Q9UJ72	Neuro Exploratory
Asialoglycoprotein receptor 1	ASGR1	P07306	Neuro Exploratory
Beta-defensin 4A	DEFB4A	O15263	Neuro Exploratory
Beta-klotho	KLB	Q86Z14	Neuro Exploratory
Bis5'-adenosyl-triphosphatase	FHIT	P49789	Neuro Exploratory
Bone marrow stromal antigen 2	BST2	Q10589	Neuro Exploratory
Cadherin-15	CDH15	P55291	Neuro Exploratory
Cadherin-17	CDH17	Q12864	Neuro Exploratory
Calcineurin subunit B type 1	PPP3R1	P63098	Neuro Exploratory
Calcium-regulated heat-stable protein 1	CARHSP1	Q9Y2V2	Neuro Exploratory
Calsyntenin-1	CLSTN1	O94985	Neuro Exploratory
Carcinoembryonic antigen-related cell adhesion molecule 3	CEACAM3	P40198	Neuro Exploratory
Cardiotrophin-1	CTF1	Q16619	Neuro Exploratory
C-C motif chemokine 27	CCL27	Q9Y4X3	Neuro Exploratory
CD302 antigen	CD302	Q8IX05	Neuro Exploratory
CD63 antigen	CD63	P08962	Neuro Exploratory
Centrin-2	CETN2	P41208	Neuro Exploratory
Ceramide transfer protein	CERT1	Q9Y5P4	Neuro Exploratory
Cysteine-rich protein 2	CRIP2	P52943	Neuro Exploratory
Death domain-containing protein CRADD	CRADD	P78560	Neuro Exploratory
Desmoglein-3	DSG3	P32926	Neuro Exploratory
Dipeptidase 1	DPEP1	P16444	Neuro Exploratory
Dipeptidase 2	DPEP2	Q9H4A9	Neuro Exploratory
Disintegrin and metalloproteinase domain-containing protein 15	ADAM15	Q13444	Neuro Exploratory
Dual specificity protein phosphatase 3	DUSP3	P51452	Neuro Exploratory
E3 ubiquitin-protein ligase RNF31	RNF31	Q96EP0	Neuro Exploratory
Endoplasmin	HSP90B1	P14625	Neuro Exploratory
Endothelin-converting enzyme 1	ECE1	P42892	Neuro Exploratory
Ephrin type-A receptor 10	EPHA10	Q5JZY3	Neuro Exploratory
Eukaryotic translation initiation factor 4B	EIF4B	P23588	Neuro Exploratory
Fibroblast growth factor receptor 2	FGFR2	P21802	Neuro Exploratory
Gamma-interferon-inducible lysosomal thiol reductase	IFI30	P13284	Neuro Exploratory
Gamma-synuclein	SNCG	O76070	Neuro Exploratory
Glutathione hydrolase 5 proenzyme	GGT5	P36269	Neuro Exploratory
Glutathione S-transferase P	GSTP1	P09211	Neuro Exploratory
Glycodelin	PAEP	P09466	Neuro Exploratory
Group 10 secretory phospholipase A2	PLA2G10	O15496	Neuro Exploratory
Guanylate-binding protein 2	GBP2	P32456	Neuro Exploratory
Heme oxygenase 2	HMOX2	P30519	Neuro Exploratory
Immunoglobulin alpha Fc receptor	FCAR	P24071	Neuro Exploratory
Immunoglobulin superfamily containing leucine-rich repeat protein 2	ISLR2	Q6UXK2	Neuro Exploratory
Inhibitor of growth protein 1	ING1	Q9UK53	Neuro Exploratory
Inositol monophosphatase 1	IMPA1	P29218	Neuro Exploratory
Integrin-linked kinase-associated serine/threonine phosphatase 2C	ILKAP	Q9H0C8	Neuro Exploratory
Interferon lambda-1	IFNL1	Q8IU54	Neuro Exploratory
Interleukin-15	IL15	P40933	Neuro Exploratory
Interleukin-3 receptor subunit alpha	IL3RA	P26951	Neuro Exploratory
Interleukin-32	IL32	P24001	Neuro Exploratory
KIF1-binding protein	KIF1BP	Q96EK5	Neuro Exploratory
Killer cell immunoglobulin-like receptor 2DL3	KIR2DL3	P43628	Neuro Exploratory
Kin of IRRE-like protein 2	KIRREL2	Q6UWL6	Neuro Exploratory
Latent-transforming growth factor beta-binding protein 3	LTBP3	Q9NS15	Neuro Exploratory
Leptin receptor	LEPR	P48357	Neuro Exploratory
Mitotic spindle assembly checkpoint protein MAD1	MAD1L1	Q9Y6D9	Neuro Exploratory
Myeloid cell surface antigen CD33	CD33	P20138	Neuro Exploratory
N-alpha-acetyltransferase 10	NAA10	P41227	Neuro Exploratory
NEDD4-like E3 ubiquitin-protein ligase WWP2	WWP2	O00308	Neuro Exploratory
NEDD8-conjugating enzyme UBE2F	UBE2F	Q969M7	Neuro Exploratory
Neurexophilin-1	NXPH1	P58417	Neuro Exploratory
Neurofilament light polypeptide	NEFL	P07196	Neuro Exploratory
Nucleophosmin	NPM1	P06748	Neuro Exploratory
Peptidyl-prolyl cis-trans isomerase FKBP5	FKBP5	Q13451	Neuro Exploratory
Peptidyl-prolyl cis-trans isomerase FKBP7	FKBP7	Q9Y680	Neuro Exploratory
Phosphoethanolamine/phosphocholine phosphatase	PHOSPHO1	Q8TCT1	Neuro Exploratory
Phosphomevalonate kinase	PMVK	Q15126	Neuro Exploratory
Phosphoribosyltransferase domain-containing protein 1	PRTFDC1	Q9NRG1	Neuro Exploratory
Prefoldin subunit 2	PFDN2	Q9UHV9	Neuro Exploratory
Pregnancy-specific beta-1-glycoprotein 1	PSG1	P11464	Neuro Exploratory
Proepiregulin	EREG	O14944	Neuro Exploratory
Proline-rich AKT1 substrate 1	AKT1S1	Q96B36	Neuro Exploratory
Proteasome activator complex subunit 1	PSME1	Q06323	Neuro Exploratory
Protein ABHD14B	ABHD14B	Q96IU4	Neuro Exploratory
Protein NDRG1	NDRG1	Q92597	Neuro Exploratory
Ribokinase	RBKS	Q9H477	Neuro Exploratory
Ribosomal protein S6 kinase beta-1	RPS6KB1	P23443	Neuro Exploratory
Secreted frizzled-related protein 1	SFRP1	Q8N474	Neuro Exploratory
Signal recognition particle 14 kDa protein	SRP14	P37108	Neuro Exploratory
SPARC-related modular calcium-binding protein 1	SMOC1	Q9H4F8	Neuro Exploratory
Teratocarcinoma-derived growth factor 1	TDGF1	P13385	Neuro Exploratory
Transmembrane glycoprotein NMB	GPNMB	Q14956	Neuro Exploratory
Tubulin polymerization-promoting protein family member 3	TPPP3	Q9BW30	Neuro Exploratory
Tubulin-folding cofactor B	TBCB	Q99426	Neuro Exploratory
Tumor necrosis factor receptor superfamily member 13C	TNFRSF13C	Q96RJ3	Neuro Exploratory
Tyrosine-protein phosphatase non-receptor type 1	PTPN1	P18031	Neuro Exploratory
V-set and transmembrane domain-containing protein 1	VSTM1	Q6UX27	Neuro Exploratory
V-type proton ATPase subunit F	ATP6V1F	Q16864	Neuro Exploratory
Zinc finger protein Helios	IKZF2	Q9UKS7	Neuro Exploratory
ADP-ribosyl cyclase/cyclic ADP-ribose hydrolase 1	CD38	P28907	Neurology
Alpha-2-macroglobulin receptor-associated protein	Alpha-2-MRAP	P30533	Neurology
BDNF/NT-3 growth factors receptor	NTRK2	Q16620	Neurology
Beta-nerve growth factor	Beta-NGF	P01138	Neurology
Bone morphogenetic protein 4	BMP-4	P12644	Neurology
Brevican core protein	BCAN	Q96GW7	Neurology
Brorin	VWC2	Q2TAL6	Neurology
Cadherin-3	CDH3	P22223	Neurology
Cadherin-6	CDH6	P55285	Neurology
Carboxypeptidase A2	CPA2	P48052	Neurology
Carboxypeptidase M	CPM	P14384	Neurology
Cathepsin S	CTSS	P25774	Neurology
Cell adhesion molecule 3	CADM3	Q8N126	Neurology
Cell surface glycoprotein CD200 receptor 1	CD200R1	Q8TD46	Neurology
CMRF35-like molecule 1	CLM-1	Q8TDQ1	Neurology
CMRF35-like molecule 6	CLM-6	Q08708	Neurology
Contactin-5	CNTN5	O94779	Neurology
C-type lectin domain family 1 member B	CLEC1B	Q9P126	Neurology
C-type lectin domain family 10 member A	CLEC10A	Q8IUN9	Neurology
Cytotoxic and regulatory T-cell molecule	CRTAM	O95727	Neurology
Dickkopf-related protein 4	Dkk-4	Q9UBT3	Neurology
Dipeptidyl peptidase 1	CTSC	P53634	Neurology
Disintegrin and metalloproteinase domain-containing protein 22	ADAM 22	Q9P0K1	Neurology
Disintegrin and metalloproteinase domain-containing protein 23	ADAM 23	O75077	Neurology
Draxin	DRAXIN	Q8NBI3	Neurology
Ephrin type-B receptor 6	EPHB6	O15197	Neurology
Ephrin-A4	EFNA4	P52798	Neurology
Epithelial discoidin domain-containing receptor 1	DDR1	Q08345	Neurology
Ezrin	EZR	P15311	Neurology
Fc receptor-like protein 2	FcRL2	Q96LA5	Neurology
Galectin-8	gal-8	O00214	Neurology
GDNF family receptor alpha-1	GFR-alpha-1	P56159	Neurology
GDNF family receptor alpha-3	GDNFR-alpha-3	O60609	Neurology
Glial cell line-derived neurotrophic factor	GDNF	P39905	Neurology
Glypican-5	GCP5	P78333	Neurology
Granulocyte Colony-Stimulating Factor	G-CSF	P09919	Neurology
Granulocyte-macrophage colony-stimulating factor receptor subunit alpha	GM-CSF-R-alpha	P15509	Neurology
Granzyme A	GZMA	P12544	Neurology
Growth/differentiation factor 8	GDF-8	O14793	Neurology
Hydroxyacylglutathione hydrolase, mitochondrial	HAGH	Q16775	Neurology
Interleukin-5 receptor subunit alpha	IL-5R-alpha	Q01344	Neurology
Interleukin-12	IL-12	P29460,P29459	Neurology
Junctional adhesion molecule B	JAM-B	P57087	Neurology
Kynureninase	KYNU	Q16719	Neurology
Latexin	LXN	Q9BS40	Neurology
Layilin	LAYN	Q6UX15	Neurology
Leucine-rich repeat transmembrane protein FLRT2	FLRT2	O43155	Neurology
Leukocyte-associated immunoglobulin-like receptor 2	LAIR-2	Q6ISS4	Neurology
Linker for activation of T-cells family member 1	LAT	O43561	Neurology
Lysosome membrane protein 2	SCARB2	Q14108	Neurology
Macrophage scavenger receptor types I and II	MSR1	P21757	Neurology
MAM domain-containing glycosylphosphatidylinositol anchor protein 1	MDGA1	Q8NFP4	Neurology
Matrilin-3	MATN3	O15232	Neurology
Mesencephalic astrocyte-derived neurotrophic factor	MANF	P55145	Neurology
Microtubule-associated protein tau	MAPT	P10636	Neurology
N-acylethanolamine-hydrolyzing acid amidase	NAAA	Q02083	Neurology
Neprilysin	NEP	P08473	Neurology
Netrin receptor UNC5C	UNC5C	O95185	Neurology
Neuroblastoma suppressor of tumorigenicity 1	NBL1	P41271	Neurology
Neurocan core protein	NCAN	O14594	Neurology
Neuronal cell adhesion molecule	Nr-CAM	Q92823	Neurology
Neuropilin-2	NRP2	O60462	Neurology
Neutral ceramidase	N-CDase	Q9NR71	Neurology
Nicotinamide/nicotinic acid mononucleotide adenylyltransferase 1	NMNAT1	Q9HAN9	Neurology
NKG2D ligand 2	N2DL-2	Q9BZM5	Neurology
NT-3 growth factor receptor	NTRK3	Q16288	Neurology
OX-2 membrane glycoprotein	CD200	P41217	Neurology
Platelet-derived growth factor receptor alpha	PDGF-R-alpha	P16234	Neurology
Plexin-B1	PLXNB1	O43157	Neurology
Plexin-B3	PLXNB3	Q9ULL4	Neurology
Poliovirus receptor	PVR	P15151	Neurology
Protogenin	PRTG	Q2VWP7	Neurology
Repulsive guidance molecule A	RGMA	Q96B86	Neurology
RGM domain family member B	RGMB	Q6NW40	Neurology
Roundabout homolog 2	ROBO2	Q9HCK4	Neurology
R-spondin-1	RSPO1	Q2MKA7	Neurology
Scavenger receptor class A member 5	SCARA5	Q6ZMJ2	Neurology
Scavenger receptor class F member 2	SCARF2	Q96GP6	Neurology
Secreted frizzled-related protein 3	sFRP-3	Q92765	Neurology
Serine/threonine-protein kinase receptor R3	SKR3	P37023	Neurology
Sialic acid-binding Ig-like lectin 9	Siglec-9	Q9Y336	Neurology
Sialoadhesin	SIGLEC1	Q9BZZ2	Neurology
SPARC-related modular calcium-binding protein 2	SMOC2	Q9H3U7	Neurology
Sphingomyelin phosphodiesterase	SMPD1	P17405	Neurology
Tenascin-R	TN-R	Q92752	Neurology
Testican-1	SPOCK1	Q08629	Neurology
Thy-1 membrane glycoprotein	THY 1	P04216	Neurology
Transmembrane protease serine 5	TMPRSS5	Q9H3S3	Neurology
Tumor necrosis factor receptor superfamily member 12A	TNFRSF12A	Q9NP84	Neurology
Tumor necrosis factor receptor superfamily member 21	TNFRSF21	O75509	Neurology
Tumor necrosis factor receptor superfamily member 27	EDA2R	Q9HAV5	Neurology
WAP, Kazal, immunoglobulin, Kunitz and NTR domain-containing protein 1	WFIKKN1	Q96NZ8	Neurology
