# Supplementary material for: Characterization of Circulating Protein Profiles in Individuals with Prader–Willi Syndrome and Individuals with Non-Syndromic Obesity
Source: J Clin Med. 2024 Sep 25;13(19):5697. doi: 10.3390/jcm13195697 (PMC11476631; doi:10.3390/jcm13195697)
Supplement: Supplementary file 1 [file jcm-13-05697-s001.zip › File S2.csv]

source	term_name	term_id	adjusted_p_value	negative_log10_of_adjusted_p_value	term_size	query_size	intersection_size	effective_domain_size	intersections
GO:CC	lysosomal lumen	GO:0043202	0.001589078	2.7988547813496782	100	28	4	22097	IFI30,BCAN,NCAN,SMPD1
GO:CC	extracellular region	GO:0005576	0.009919055	2.0035297094469313	4213	28	15	22097	MANF,IFI30,BCAN,PMVK,WWP2,EREG,FKBP5,MSR1,NCAN,CD38,CD63,SMPD1,SMOC2,DSG3,SRP14
WP	NAD biosynthesis II from tryptophan	WP:WP2485	0.011771035286614877	1.929185338389277	8	16	2	8286	KYNU,NMNAT1
GO:CC	perineuronal net	GO:0072534	0.014795015398877278	1.8298845784828042	10	28	2	22097	BCAN,NCAN
GO:CC	vacuolar lumen	GO:0005775	0.015310924478724387	1.8149985856644324	178	28	4	22097	IFI30,BCAN,NCAN,SMPD1
GO:CC	extracellular space	GO:0005615	0.015855047137762847	1.7998324624580933	3303	28	13	22097	MANF,BCAN,PMVK,WWP2,EREG,FKBP5,MSR1,NCAN,CD38,CD63,SMPD1,SMOC2,DSG3
GO:CC	perisynaptic extracellular matrix	GO:0098966	0.018068618101585936	1.743075061	11	28	2	22097	BCAN,NCAN
GO:CC	synapse-associated extracellular matrix	GO:0099535	0.021665342	1.6642344517441645	12	28	2	22097	BCAN,NCAN
REAC	Defective CHSY1 causes TPBS	REAC:R-HSA-3595177	0.049902774	1.3018753120797149	8	25	2	10842	BCAN,NCAN
REAC	Defective CHST14 causes EDS, musculocontractural type	REAC:R-HSA-3595174	0.049902774	1.3018753120797149	8	25	2	10842	BCAN,NCAN
REAC	Defective CHST3 causes SEDCJD	REAC:R-HSA-3595172	0.049902774	1.3018753120797149	8	25	2	10842	BCAN,NCAN
WP	NAD metabolism	WP:WP3644	0.049994601	1.30107689	16	16	2	8286	CD38,NMNAT1
WP	Tryptophan catabolism leading to NAD production	WP:WP4210	0.049994601	1.30107689	16	16	2	8286	KYNU,NMNAT1
GO:BP	response to stress	GO:0006950	0.052939121308341726	1.2762232714612947	3855	28	15	21031	RGMA,TNFRSF12A,MANF,CLEC1B,HMOX2,EREG,PTPN1,KYNU,SCARA5,CD38,EPHB6,NMNAT1,SMPD1,SMOC2,NPM1
GO:CC	cell periphery	GO:0071944	0.069229788	1.1597070006135481	6228	28	17	22097	RGMA,TNFRSF12A,CLEC1B,BCAN,HMOX2,TBCB,EREG,PTPN1,MSR1,NCAN,SCARA5,CD38,EPHB6,CD63,SMPD1,SMOC2,DSG3
WP	NAD biosynthetic pathways	WP:WP3645	0.095591401	1.0195811725626305	22	16	2	8286	CD38,NMNAT1
REAC	Dermatan sulfate biosynthesis	REAC:R-HSA-2022923	0.097608242	1.010513507574846	11	25	2	10842	BCAN,NCAN
CORUM	CTCF-nucleophosmin complex	CORUM:5154	0.099804331	1.000850611831007	2	5	1	3383	NPM1
CORUM	TBCE-TBCB-tubulin(alpha) complex	CORUM:6714	0.099804331	1.000850611831007	2	5	1	3383	TBCB
CORUM	ITGA4-ITGB1-CD63 complex	CORUM:2424	0.099804331	1.000850611831007	2	5	1	3383	CD63
CORUM	ITGAM-ITGB2-CD11 complex	CORUM:2153	0.099804331	1.000850611831007	2	5	1	3383	CD63
GO:BP	nicotinamide nucleotide metabolic process	GO:0046496	0.12242250335687592	0.9121387440741976	166	28	4	21031	KYNU,CD38,NMNAT1,RBKS
GO:BP	pyridine nucleotide metabolic process	GO:0019362	0.12242250335687592	0.9121387440741976	166	28	4	21031	KYNU,CD38,NMNAT1,RBKS
GO:BP	pyridine-containing compound metabolic process	GO:0072524	0.14051325647909227	0.8522827010675601	172	28	4	21031	KYNU,CD38,NMNAT1,RBKS
GO:BP	response to wounding	GO:0009611	0.14261543422991102	0.845833471	557	28	6	21031	RGMA,TNFRSF12A,EREG,NMNAT1,SMPD1,SMOC2
CORUM	ARF-Mule complex	CORUM:220	0.1496179652794035	0.8250162557144137	3	5	1	3383	NPM1
CORUM	ITGA3-ITGB1-CD63 complex	CORUM:2399	0.1496179652794035	0.8250162557144137	3	5	1	3383	CD63
GO:BP	NAD metabolic process	GO:0019674	0.15442850016099624	0.8112725464844919	64	28	3	21031	KYNU,CD38,NMNAT1
WP	Spinal cord injury	WP:WP2431	0.15476384279110056	0.8103304952712214	115	16	3	8286	RGMA,BCAN,NCAN
REAC	CS/DS degradation	REAC:R-HSA-2024101	0.16081366267422056	0.7936770565082419	14	25	2	10842	BCAN,NCAN
GO:CC	cell surface	GO:0009986	0.17030648484509386	0.7687688148746266	903	28	6	22097	RGMA,CLEC1B,SCARA5,CD38,EPHB6,CD63
HPA	skin 1; fibrohistiocytic cells[High]	HPA:0461443	0.1810834765126157	0.7421211763385259	408	22	5	11019	HMOX2,NAA10,FKBP5,CD63,NPM1
KEGG	Nicotinate and nicotinamide metabolism	KEGG:00760	0.1864400338293587	0.7294608269371431	37	19	2	8484	CD38,NMNAT1
HPA	cerebellum; synaptic glomeruli - capsule[High]	HPA:0091053	0.20500894074950343	0.6882271982930154	26	22	2	11019	BCAN,NCAN
REAC	MECP2 regulates neuronal receptors and channels	REAC:R-HSA-9022699	0.21146328015565893	0.6747650354297567	16	25	2	10842	PTPN1,FKBP5
GO:CC	endosome lumen	GO:0031904	0.2261143537033823	0.6456718678345987	38	28	2	22097	PTPN1,CD63
CORUM	Nop56p-associated pre-rRNA complex	CORUM:3055	0.23931075920133427	0.6210377754495455	93	5	2	3383	NPM1,SRP14
CORUM	H2AX complex II	CORUM:1227	0.24906843289884084	0.6036813117512367	5	5	1	3383	NPM1
CORUM	TNF-alpha/NF-kappa B signaling complex 9	CORUM:5285	0.24906843289884084	0.6036813117512367	5	5	1	3383	FKBP5
CORUM	H2AX complex I	CORUM:1226	0.24906843289884084	0.6036813117512367	5	5	1	3383	NPM1
GO:MF	hyaluronic acid binding	GO:0005540	0.27480461177961724	0.560975983	30	28	2	20212	BCAN,NCAN
CORUM	TNF-alpha/NF-kappa B signaling complex 8	CORUM:5269	0.2987053709552062	0.5247569683726454	6	5	1	3383	FKBP5
REAC	Scavenging by Class A Receptors	REAC:R-HSA-3000480	0.3000603309587017	0.522791416	19	25	2	10842	MSR1,SCARA5
REAC	Chondroitin sulfate biosynthesis	REAC:R-HSA-2022870	0.3000603309587017	0.522791416	19	25	2	10842	BCAN,NCAN
REAC	Defective B3GALT6 causes EDSP2 and SEMDJL1	REAC:R-HSA-4420332	0.3329296397399988	0.47764753917041347	20	25	2	10842	BCAN,NCAN
REAC	Defective B3GAT3 causes JDSSDHD	REAC:R-HSA-3560801	0.3329296397399988	0.47764753917041347	20	25	2	10842	BCAN,NCAN
REAC	Defective B4GALT7 causes EDS, progeroid type	REAC:R-HSA-3560783	0.3329296397399988	0.47764753917041347	20	25	2	10842	BCAN,NCAN
CORUM	CTCF-nucleophosmin-PARP-HIS-KPNA-LMNA-TOP complex	CORUM:1728	0.34828351488892684	0.4580670812759175	7	5	1	3383	NPM1
CORUM	TLE1 corepressor complex (MASH1 promoter-corepressor complex)	CORUM:3135	0.39780291694593184	0.4003320366744348	8	5	1	3383	NPM1
CORUM	TNF-alpha/NF-kappa B signaling complex 7	CORUM:5268	0.39780291694593184	0.4003320366744348	8	5	1	3383	FKBP5
CORUM	H2AX complex, isolated from cells without IR exposure	CORUM:1223	0.39780291694593184	0.4003320366744348	8	5	1	3383	NPM1
GO:CC	vesicle	GO:0031982	0.4467846388101848	0.3499017670574484	4004	28	12	22097	HMOX2,PMVK,WWP2,EREG,PTPN1,FKBP5,MSR1,CD38,CD63,SMPD1,DSG3,SRP14
HPA	tonsil; non-germinal center cells[High]	HPA:0600443	0.4839314582402012	0.31521614541346216	1321	22	8	11019	MANF,IFI30,PMVK,FKBP5,KYNU,SCARA5,CD38,NPM1
GO:MF	acid sphingomyelin phosphodiesterase activity	GO:0061750	0.48437610282073373	0.3148172913528889	1	28	1	20212	SMPD1
GO:MF	phosphomevalonate kinase activity	GO:0004631	0.48437610282073373	0.3148172913528889	1	28	1	20212	PMVK
GO:MF	ferritin receptor activity	GO:0070287	0.48437610282073373	0.3148172913528889	1	28	1	20212	SCARA5
GO:MF	phosphatidylcholine phospholipase C activity	GO:0034480	0.48437610282073373	0.3148172913528889	1	28	1	20212	SMPD1
GO:MF	3-hydroxykynureninase activity	GO:0061981	0.48437610282073373	0.3148172913528889	1	28	1	20212	KYNU
GO:MF	kynureninase activity	GO:0030429	0.48437610282073373	0.3148172913528889	1	28	1	20212	KYNU
GO:MF	ribokinase activity	GO:0004747	0.48437610282073373	0.3148172913528889	1	28	1	20212	RBKS
CORUM	TLE1 corepressor complex (MASH1 promoter-corepressor complex)	CORUM:1729	0.49666570425890844	0.30393582785527506	10	5	1	3383	NPM1
GO:CC	lysosome	GO:0005764	0.5225633563556287	0.2818610475181968	762	28	5	22097	IFI30,BCAN,NCAN,CD63,SMPD1
GO:CC	lytic vacuole	GO:0000323	0.5225633563556287	0.2818610475181968	762	28	5	22097	IFI30,BCAN,NCAN,CD63,SMPD1
REAC	A tetrasaccharide linker sequence is required for GAG synthesis	REAC:R-HSA-1971475	0.5646794159026974	0.24819804318716385	26	25	2	10842	BCAN,NCAN
MIRNA	hsa-miR-302c-5p	MIRNA:hsa-miR-302c-5p	0.6715895688264418	0.1728960579721925	142	24	3	14819	EREG,FKBP5,SMPD1
GO:MF	protein binding	GO:0005515	0.6757454660190191	0.17021685956120433	14838	28	27	20212	RGMA,TNFRSF12A,MANF,IFI30,CLEC1B,BCAN,HMOX2,TBCB,PMVK,WWP2,EREG,NAA10,PTPN1,FKBP5,MSR1,KYNU,SCARA5,CD38,EPHB6,CD63,NMNAT1,SMPD1,SMOC2,DSG3,NPM1,SRP14,RBKS
GO:MF	scavenger receptor activity	GO:0005044	0.7607429055438034	0.11876208904872379	50	28	2	20212	MSR1,SCARA5
REAC	Nicotinate metabolism	REAC:R-HSA-196807	0.8022440886197266	0.095693474	31	25	2	10842	CD38,NMNAT1
GO:CC	vacuole	GO:0005773	0.8579202661546877	0.066553073	855	28	5	22097	IFI30,BCAN,NCAN,CD63,SMPD1
GO:BP	regulation of vascular endothelial growth factor signaling pathway	GO:1900746	0.8579557998181346	0.066535086	24	28	2	21031	CD63,SMOC2
MIRNA	hsa-miR-5002-3p	MIRNA:hsa-miR-5002-3p	0.8854132889717518	0.052853964	41	24	2	14819	EREG,SMOC2
WP	Oxytocin signaling	WP:WP2889	0.9325567917382915	0.030324710631847242	4	16	1	8286	CD38
REAC	Platelet activation, signaling and aggregation	REAC:R-HSA-76002	0.9409902534106142	0.026414874885080274	258	25	4	10842	MANF,CLEC1B,PTPN1,CD63
GO:MF	peptide-glutamate-alpha-N-acetyltransferase activity	GO:1990190	0.9681051246073741	0.014077480958124602	2	28	1	20212	NAA10
GO:MF	heme oxygenase (decyclizing) activity	GO:0004392	0.9681051246073741	0.014077480958124602	2	28	1	20212	HMOX2
CORUM	CORUM root	CORUM:0000000	1	0	3383	5	5	3383	TBCB,FKBP5,CD63,NPM1,SRP14
GO:BP	L-amino acid metabolic process	GO:0170033	1	0	162	28	1	21031	KYNU
GO:BP	L-amino acid catabolic process	GO:0170035	1	0	63	28	1	21031	KYNU
GO:BP	non-proteinogenic amino acid metabolic process	GO:0170041	1	0	67	28	1	21031	KYNU
GO:BP	non-proteinogenic amino acid catabolic process	GO:0170044	1	0	17	28	1	21031	KYNU
GO:BP	regulation of cellular response to insulin stimulus	GO:1900076	1	0	66	28	1	21031	PTPN1
GO:BP	negative regulation of cellular response to insulin stimulus	GO:1900077	1	0	37	28	1	21031	PTPN1
GO:BP	intracellular signaling cassette	GO:0141124	1	0	1861	28	3	21031	PTPN1,NMNAT1,SMPD1
GO:BP	positive regulation of cellular response to insulin stimulus	GO:1900078	1	0	26	28	1	21031	PTPN1
GO:BP	negative regulation of endoplasmic reticulum unfolded protein response	GO:1900102	1	0	16	28	1	21031	PTPN1
GO:BP	positive regulation of endoplasmic reticulum unfolded protein response	GO:1900103	1	0	14	28	1	21031	PTPN1
GO:BP	regulation of protein localization to nucleus	GO:1900180	1	0	148	28	1	21031	NPM1
GO:BP	positive regulation of protein localization to nucleus	GO:1900182	1	0	96	28	1	21031	NPM1
GO:BP	positive regulation of vascular endothelial growth factor signaling pathway	GO:1900748	1	0	9	28	1	21031	SMOC2
GO:BP	regulation of potassium ion transmembrane transporter activity	GO:1901016	1	0	49	28	1	21031	WWP2
GO:BP	regulation of endoplasmic reticulum unfolded protein response	GO:1900101	1	0	31	28	1	21031	PTPN1
GO:BP	carbohydrate derivative metabolic process	GO:1901135	1	0	1091	28	4	21031	PMVK,NMNAT1,SMPD1,RBKS
GO:BP	transforming growth factor beta receptor superfamily signaling pathway	GO:0141091	1	0	341	28	1	21031	RGMA
GO:BP	non-membrane-bounded organelle assembly	GO:0140694	1	0	409	28	1	21031	NPM1
GO:BP	anterograde trans-synaptic signaling	GO:0098916	1	0	750	28	1	21031	CD38
GO:BP	plasma membrane invagination	GO:0099024	1	0	59	28	1	21031	MSR1
GO:BP	regulation of trans-synaptic signaling	GO:0099177	1	0	490	28	1	21031	CD38
GO:BP	synaptic signaling	GO:0099536	1	0	780	28	1	21031	CD38
GO:BP	trans-synaptic signaling	GO:0099537	1	0	756	28	1	21031	CD38
GO:BP	cellular response to environmental stimulus	GO:0104004	1	0	335	28	2	21031	SMPD1,NPM1
GO:BP	interferon-mediated signaling pathway	GO:0140888	1	0	106	28	1	21031	PTPN1
GO:BP	regulation of plasma membrane bounded cell projection organization	GO:0120035	1	0	652	28	2	21031	RGMA,CD38
GO:BP	plasma membrane bounded cell projection morphogenesis	GO:0120039	1	0	671	28	1	21031	RGMA
GO:BP	meiotic nuclear division	GO:0140013	1	0	197	28	1	21031	EREG
GO:BP	mitotic nuclear division	GO:0140014	1	0	279	28	1	21031	EREG
GO:BP	export from cell	GO:0140352	1	0	894	28	1	21031	CD38
GO:BP	integrated stress response signaling	GO:0140467	1	0	43	28	1	21031	PTPN1
GO:BP	defense response to symbiont	GO:0140546	1	0	1113	28	4	21031	EREG,PTPN1,KYNU,SMPD1
GO:BP	plasma membrane bounded cell projection organization	GO:0120036	1	0	1570	28	3	21031	RGMA,MANF,CD38
GO:BP	inorganic ion homeostasis	GO:0098771	1	0	539	28	1	21031	SCARA5
GO:BP	nucleoside phosphate biosynthetic process	GO:1901293	1	0	297	28	2	21031	KYNU,NMNAT1
GO:BP	organic cyclic compound metabolic process	GO:1901360	1	0	8525	28	12	21031	RGMA,HMOX2,PMVK,WWP2,EREG,KYNU,CD38,NMNAT1,SMPD1,SMOC2,NPM1,RBKS
GO:BP	cellular response to oxygen-containing compound	GO:1901701	1	0	1179	28	1	21031	PTPN1
GO:BP	regulation of signal transduction by p53 class mediator	GO:1901796	1	0	109	28	1	21031	NPM1
GO:BP	regulation of post-translational protein modification	GO:1901873	1	0	247	28	1	21031	NPM1
GO:BP	positive regulation of post-translational protein modification	GO:1901875	1	0	135	28	1	21031	NPM1
GO:BP	regulation of cell cycle phase transition	GO:1901987	1	0	433	28	1	21031	NPM1
GO:BP	positive regulation of cell cycle phase transition	GO:1901989	1	0	112	28	1	21031	NPM1
GO:BP	response to oxygen-containing compound	GO:1901700	1	0	1663	28	6	21031	PMVK,EREG,PTPN1,KYNU,CD38,SMPD1
GO:BP	regulation of organelle assembly	GO:1902115	1	0	222	28	1	21031	NPM1
GO:BP	regulation of endoplasmic reticulum stress-induced intrinsic apoptotic signaling pathway	GO:1902235	1	0	34	28	1	21031	PTPN1
GO:BP	negative regulation of endoplasmic reticulum stress-induced intrinsic apoptotic signaling pathway	GO:1902236	1	0	20	28	1	21031	PTPN1
GO:BP	regulation of apoptotic DNA fragmentation	GO:1902510	1	0	10	28	1	21031	NMNAT1
GO:BP	negative regulation of apoptotic DNA fragmentation	GO:1902511	1	0	3	28	1	21031	NMNAT1
GO:BP	regulation of intracellular signal transduction	GO:1902531	1	0	1766	28	4	21031	PTPN1,NMNAT1,SMPD1,NPM1
GO:BP	negative regulation of intracellular signal transduction	GO:1902532	1	0	544	28	2	21031	PTPN1,SMPD1
GO:BP	regulation of hepatocyte growth factor receptor signaling pathway	GO:1902202	1	0	4	28	1	21031	PTPN1
GO:BP	regulation of vasculature development	GO:1901342	1	0	293	28	1	21031	SMOC2
GO:BP	cellular response to nitrogen compound	GO:1901699	1	0	672	28	2	21031	PTPN1,NPM1
GO:BP	response to ketone	GO:1901654	1	0	218	28	1	21031	CD38
GO:BP	organic cyclic compound catabolic process	GO:1901361	1	0	616	28	4	21031	HMOX2,KYNU,NMNAT1,NPM1
GO:BP	organic cyclic compound biosynthetic process	GO:1901362	1	0	4264	28	9	21031	RGMA,PMVK,WWP2,EREG,KYNU,CD38,NMNAT1,SMOC2,NPM1
GO:BP	regulation of potassium ion transmembrane transport	GO:1901379	1	0	78	28	2	21031	WWP2,CD63
GO:BP	organonitrogen compound metabolic process	GO:1901564	1	0	5986	28	16	21031	RGMA,HMOX2,TBCB,PMVK,WWP2,EREG,NAA10,PTPN1,FKBP5,KYNU,CD38,EPHB6,NMNAT1,SMPD1,NPM1,RBKS
GO:BP	organonitrogen compound catabolic process	GO:1901565	1	0	1399	28	5	21031	RGMA,HMOX2,WWP2,KYNU,SMPD1
GO:BP	organonitrogen compound biosynthetic process	GO:1901566	1	0	1761	28	4	21031	KYNU,NMNAT1,SMPD1,NPM1
GO:BP	response to nitrogen compound	GO:1901698	1	0	1060	28	5	21031	EREG,PTPN1,KYNU,SMPD1,NPM1
GO:BP	organic substance catabolic process	GO:1901575	1	0	2074	28	9	21031	RGMA,HMOX2,WWP2,PTPN1,KYNU,NMNAT1,SMPD1,NPM1,RBKS
GO:BP	alpha-amino acid metabolic process	GO:1901605	1	0	215	28	1	21031	KYNU
GO:BP	alpha-amino acid catabolic process	GO:1901606	1	0	92	28	1	21031	KYNU
GO:BP	organic hydroxy compound metabolic process	GO:1901615	1	0	568	28	2	21031	PMVK,SMPD1
GO:BP	organic hydroxy compound biosynthetic process	GO:1901617	1	0	241	28	1	21031	PMVK
GO:BP	response to peptide	GO:1901652	1	0	511	28	2	21031	EREG,PTPN1
GO:BP	cellular response to peptide	GO:1901653	1	0	364	28	1	21031	PTPN1
GO:BP	organic substance biosynthetic process	GO:1901576	1	0	10646	28	14	21031	RGMA,TBCB,PMVK,WWP2,EREG,NAA10,FKBP5,MSR1,KYNU,CD38,NMNAT1,SMPD1,SMOC2,NPM1
GO:BP	positive regulation of intracellular signal transduction	GO:1902533	1	0	1033	28	2	21031	PTPN1,NMNAT1
GO:BP	cell-cell adhesion via plasma-membrane adhesion molecules	GO:0098742	1	0	280	28	1	21031	DSG3
GO:BP	inorganic ion transmembrane transport	GO:0098660	1	0	900	28	3	21031	WWP2,SCARA5,CD63
GO:BP	regulation of protein serine/threonine kinase activity	GO:0071900	1	0	264	28	2	21031	PTPN1,SMPD1
GO:BP	negative regulation of protein serine/threonine kinase activity	GO:0071901	1	0	81	28	2	21031	PTPN1,SMPD1
GO:BP	positive regulation of protein serine/threonine kinase activity	GO:0071902	1	0	149	28	1	21031	PTPN1
GO:BP	maintenance of mitotic sister chromatid cohesion, centromeric	GO:0071960	1	0	2	28	1	21031	NAA10
GO:BP	mitotic sister chromatid cohesion, centromeric	GO:0071962	1	0	5	28	1	21031	NAA10
GO:BP	epithelial tube formation	GO:0072175	1	0	139	28	1	21031	RGMA
GO:BP	DNA biosynthetic process	GO:0071897	1	0	192	28	1	21031	SMOC2
GO:BP	signal transduction by p53 class mediator	GO:0072331	1	0	181	28	1	21031	NPM1
GO:BP	purine-containing compound metabolic process	GO:0072521	1	0	567	28	5	21031	PMVK,KYNU,CD38,NMNAT1,RBKS
GO:BP	purine-containing compound biosynthetic process	GO:0072522	1	0	266	28	2	21031	KYNU,NMNAT1
GO:BP	pyridine-containing compound biosynthetic process	GO:0072525	1	0	31	28	2	21031	KYNU,NMNAT1
GO:BP	establishment of protein localization to organelle	GO:0072594	1	0	669	28	1	21031	SRP14
GO:BP	establishment of protein localization to endoplasmic reticulum	GO:0072599	1	0	267	28	1	21031	SRP14
GO:BP	protein localization to membrane	GO:0072657	1	0	828	28	1	21031	SRP14
GO:BP	circulatory system development	GO:0072359	1	0	1130	28	3	21031	TNFRSF12A,EREG,SMOC2
GO:BP	positive regulation by symbiont of entry into host	GO:0075294	1	0	15	28	1	21031	SMPD1
GO:BP	cellular component organization or biogenesis	GO:0071840	1	0	8361	28	15	21031	RGMA,MANF,BCAN,TBCB,EREG,NAA10,PTPN1,MSR1,SCARA5,CD38,CD63,NMNAT1,SMPD1,SMOC2,NPM1
GO:BP	potassium ion transmembrane transport	GO:0071805	1	0	212	28	2	21031	WWP2,CD63
GO:BP	cellular response to organic cyclic compound	GO:0071407	1	0	535	28	2	21031	MSR1,NPM1
GO:BP	cellular response to organonitrogen compound	GO:0071417	1	0	610	28	1	21031	PTPN1
GO:BP	cellular response to radiation	GO:0071478	1	0	182	28	2	21031	SMPD1,NPM1
GO:BP	cellular response to light stimulus	GO:0071482	1	0	124	28	2	21031	SMPD1,NPM1
GO:BP	cellular response to endogenous stimulus	GO:0071495	1	0	1432	28	4	21031	RGMA,PTPN1,CD63,SMOC2
GO:BP	dopaminergic neuron differentiation	GO:0071542	1	0	41	28	1	21031	MANF
GO:BP	protein-DNA complex organization	GO:0071824	1	0	915	28	1	21031	NPM1
GO:BP	protein localization to extracellular region	GO:0071692	1	0	374	28	1	21031	CD38
GO:BP	organic substance transport	GO:0071702	1	0	2358	28	6	21031	WWP2,PTPN1,MSR1,CD38,CD63,NPM1
GO:BP	organic substance metabolic process	GO:0071704	1	0	13768	28	18	21031	RGMA,HMOX2,TBCB,PMVK,WWP2,EREG,NAA10,PTPN1,FKBP5,MSR1,KYNU,CD38,EPHB6,NMNAT1,SMPD1,SMOC2,NPM1,RBKS
GO:BP	nitrogen compound transport	GO:0071705	1	0	1911	28	6	21031	WWP2,PTPN1,MSR1,CD38,CD63,NPM1
GO:BP	response to BMP	GO:0071772	1	0	164	28	1	21031	RGMA
GO:BP	cellular response to BMP stimulus	GO:0071773	1	0	164	28	1	21031	RGMA
GO:BP	response to fibroblast growth factor	GO:0071774	1	0	116	28	1	21031	SMOC2
GO:BP	anatomical structure maturation	GO:0071695	1	0	271	28	1	21031	EREG
GO:BP	inorganic cation transmembrane transport	GO:0098662	1	0	808	28	3	21031	WWP2,SCARA5,CD63
GO:BP	regulation of primary metabolic process	GO:0080090	1	0	5591	28	9	21031	RGMA,WWP2,EREG,PTPN1,CD38,NMNAT1,SMPD1,SMOC2,NPM1
GO:BP	regulation of cellular response to stress	GO:0080135	1	0	512	28	4	21031	RGMA,MANF,PTPN1,NPM1
GO:BP	L-kynurenine catabolic process	GO:0097053	1	0	4	28	1	21031	KYNU
GO:BP	apoptotic signaling pathway	GO:0097190	1	0	607	28	3	21031	TNFRSF12A,PTPN1,CD38
GO:BP	extrinsic apoptotic signaling pathway	GO:0097191	1	0	228	28	1	21031	TNFRSF12A
GO:BP	intrinsic apoptotic signaling pathway	GO:0097193	1	0	315	28	1	21031	PTPN1
GO:BP	execution phase of apoptosis	GO:0097194	1	0	76	28	1	21031	NMNAT1
GO:BP	amyloid-beta clearance	GO:0097242	1	0	37	28	1	21031	MSR1
GO:BP	L-kynurenine metabolic process	GO:0097052	1	0	7	28	1	21031	KYNU
GO:BP	response to alcohol	GO:0097305	1	0	260	28	1	21031	PMVK
GO:BP	blood vessel diameter maintenance	GO:0097746	1	0	149	28	2	21031	MANF,CD38
GO:BP	centriole assembly	GO:0098534	1	0	48	28	1	21031	NPM1
GO:BP	defense response to other organism	GO:0098542	1	0	1220	28	4	21031	EREG,PTPN1,KYNU,SMPD1
GO:BP	cell-cell adhesion	GO:0098609	1	0	946	28	2	21031	EPHB6,DSG3
GO:BP	monoatomic cation transmembrane transport	GO:0098655	1	0	830	28	3	21031	WWP2,SCARA5,CD63
GO:BP	import into cell	GO:0098657	1	0	923	28	5	21031	PTPN1,MSR1,SCARA5,CD63,SMPD1
GO:BP	supramolecular fiber organization	GO:0097435	1	0	842	28	1	21031	TBCB
GO:BP	regulation of response to stress	GO:0080134	1	0	1340	28	7	21031	RGMA,TNFRSF12A,MANF,EREG,PTPN1,SMOC2,NPM1
GO:BP	regulation of plasma lipoprotein particle levels	GO:0097006	1	0	75	28	1	21031	MSR1
GO:BP	cellular senescence	GO:0090398	1	0	101	28	1	21031	NPM1
GO:BP	regulation of anatomical structure size	GO:0090066	1	0	519	28	4	21031	RGMA,MANF,CD38,NPM1
GO:BP	positive regulation of cell cycle process	GO:0090068	1	0	257	28	2	21031	EREG,NPM1
GO:BP	foam cell differentiation	GO:0090077	1	0	37	28	1	21031	MSR1
GO:BP	regulation of peptide transport	GO:0090087	1	0	209	28	1	21031	CD38
GO:BP	regulation of transmembrane receptor protein serine/threonine kinase signaling pathway	GO:0090092	1	0	263	28	1	21031	RGMA
GO:BP	tissue migration	GO:0090130	1	0	313	28	1	21031	SMOC2
GO:BP	organophosphate biosynthetic process	GO:0090407	1	0	600	28	3	21031	PMVK,KYNU,NMNAT1
GO:BP	epithelium migration	GO:0090132	1	0	307	28	1	21031	SMOC2
GO:BP	regulation of peptide hormone secretion	GO:0090276	1	0	204	28	1	21031	CD38
GO:BP	positive regulation of peptide hormone secretion	GO:0090277	1	0	113	28	1	21031	CD38
GO:BP	regulation of cellular response to growth factor stimulus	GO:0090287	1	0	318	28	4	21031	RGMA,PTPN1,CD63,SMOC2
GO:BP	negative regulation of cellular response to growth factor stimulus	GO:0090288	1	0	103	28	1	21031	PTPN1
GO:BP	positive regulation of wound healing	GO:0090303	1	0	63	28	1	21031	SMOC2
GO:BP	nucleic acid metabolic process	GO:0090304	1	0	7499	28	7	21031	RGMA,WWP2,EREG,CD38,NMNAT1,SMOC2,NPM1
GO:BP	establishment of protein localization to membrane	GO:0090150	1	0	495	28	1	21031	SRP14
GO:BP	regulation of cellular response to vascular endothelial growth factor stimulus	GO:1902547	1	0	26	28	2	21031	CD63,SMOC2
GO:BP	protein localization to nucleolus	GO:1902570	1	0	19	28	1	21031	NPM1
GO:BP	regulation of mRNA stability involved in cellular response to UV	GO:1902629	1	0	1	28	1	21031	NPM1
GO:BP	negative regulation of chromosome organization	GO:2001251	1	0	95	28	1	21031	NAA10
GO:BP	negative regulation of intrinsic apoptotic signaling pathway	GO:2001243	1	0	109	28	1	21031	PTPN1
GO:BP	liposaccharide metabolic process	GO:1903509	1	0	106	28	1	21031	SMPD1
GO:BP	regulation of blood circulation	GO:1903522	1	0	254	28	1	21031	CD38
GO:BP	regulation of secretion by cell	GO:1903530	1	0	564	28	1	21031	CD38
GO:BP	positive regulation of secretion by cell	GO:1903532	1	0	291	28	1	21031	CD38
GO:BP	negative regulation of response to endoplasmic reticulum stress	GO:1903573	1	0	41	28	1	21031	PTPN1
GO:BP	regulation of DNA catabolic process	GO:1903624	1	0	12	28	1	21031	NMNAT1
GO:BP	positive regulation of protein modification by small protein conjugation or removal	GO:1903322	1	0	134	28	1	21031	NPM1
GO:BP	negative regulation of DNA catabolic process	GO:1903625	1	0	4	28	1	21031	NMNAT1
GO:BP	positive regulation of protein localization	GO:1903829	1	0	490	28	2	21031	CD38,NPM1
GO:BP	regulation of IRE1-mediated unfolded protein response	GO:1903894	1	0	15	28	1	21031	PTPN1
GO:BP	positive regulation of IRE1-mediated unfolded protein response	GO:1903896	1	0	8	28	1	21031	PTPN1
GO:BP	regulation of PERK-mediated unfolded protein response	GO:1903897	1	0	11	28	1	21031	PTPN1
GO:BP	negative regulation of PERK-mediated unfolded protein response	GO:1903898	1	0	6	28	1	21031	PTPN1
GO:BP	regulation of viral life cycle	GO:1903900	1	0	145	28	1	21031	SMPD1
GO:BP	negative regulation of protein localization	GO:1903828	1	0	211	28	1	21031	WWP2
GO:BP	positive regulation of viral life cycle	GO:1903902	1	0	25	28	1	21031	SMPD1
GO:BP	regulation of protein modification by small protein conjugation or removal	GO:1903320	1	0	242	28	1	21031	NPM1
GO:BP	regulation of mRNA metabolic process	GO:1903311	1	0	302	28	1	21031	NPM1
GO:BP	secondary alcohol metabolic process	GO:1902652	1	0	148	28	2	21031	PMVK,SMPD1
GO:BP	secondary alcohol biosynthetic process	GO:1902653	1	0	54	28	1	21031	PMVK
GO:BP	negative regulation of RNA biosynthetic process	GO:1902679	1	0	1347	28	4	21031	WWP2,EREG,CD38,NMNAT1
GO:BP	positive regulation of RNA biosynthetic process	GO:1902680	1	0	1706	28	4	21031	RGMA,WWP2,CD38,NPM1
GO:BP	regulation of neuroblast proliferation	GO:1902692	1	0	53	28	2	21031	BCAN,NCAN
GO:BP	regulation of cell cycle G2/M phase transition	GO:1902749	1	0	116	28	1	21031	NPM1
GO:BP	negative regulation of mRNA metabolic process	GO:1903312	1	0	101	28	1	21031	NPM1
GO:BP	positive regulation of cell cycle G2/M phase transition	GO:1902751	1	0	32	28	1	21031	NPM1
GO:BP	negative regulation of response to wounding	GO:1903035	1	0	94	28	1	21031	RGMA
GO:BP	positive regulation of response to wounding	GO:1903036	1	0	75	28	1	21031	SMOC2
GO:BP	regulation of leukocyte cell-cell adhesion	GO:1903037	1	0	365	28	1	21031	EPHB6
GO:BP	positive regulation of leukocyte cell-cell adhesion	GO:1903039	1	0	270	28	1	21031	EPHB6
GO:BP	meiotic cell cycle process	GO:1903046	1	0	219	28	1	21031	EREG
GO:BP	mitotic cell cycle process	GO:1903047	1	0	745	28	1	21031	EREG
GO:BP	regulation of response to wounding	GO:1903034	1	0	168	28	3	21031	RGMA,TNFRSF12A,SMOC2
GO:BP	positive regulation of vasculature development	GO:1904018	1	0	167	28	1	21031	SMOC2
GO:BP	regulation of monoatomic cation transmembrane transport	GO:1904062	1	0	283	28	2	21031	WWP2,CD63
GO:BP	regulation of protein localization to nucleolus	GO:1904749	1	0	10	28	1	21031	NPM1
GO:BP	positive regulation of receptor catabolic process	GO:2000646	1	0	7	28	1	21031	PTPN1
GO:BP	regulation of maintenance of mitotic sister chromatid cohesion, centromeric	GO:2000718	1	0	2	28	1	21031	NAA10
GO:BP	negative regulation of maintenance of mitotic sister chromatid cohesion, centromeric	GO:2000719	1	0	1	28	1	21031	NAA10
GO:BP	regulation of endothelial cell chemotaxis	GO:2001026	1	0	21	28	1	21031	SMOC2
GO:BP	positive regulation of endothelial cell chemotaxis	GO:2001028	1	0	15	28	1	21031	SMOC2
GO:BP	regulation of integrin-mediated signaling pathway	GO:2001044	1	0	20	28	1	21031	CD63
GO:BP	regulation of receptor catabolic process	GO:2000644	1	0	11	28	1	21031	PTPN1
GO:BP	positive regulation of integrin-mediated signaling pathway	GO:2001046	1	0	12	28	1	21031	CD63
GO:BP	regulation of apoptotic signaling pathway	GO:2001233	1	0	382	28	2	21031	TNFRSF12A,PTPN1
GO:BP	negative regulation of apoptotic signaling pathway	GO:2001234	1	0	236	28	1	21031	PTPN1
GO:BP	positive regulation of apoptotic signaling pathway	GO:2001235	1	0	137	28	1	21031	TNFRSF12A
GO:BP	regulation of extrinsic apoptotic signaling pathway	GO:2001236	1	0	155	28	1	21031	TNFRSF12A
GO:BP	positive regulation of extrinsic apoptotic signaling pathway	GO:2001238	1	0	51	28	1	21031	TNFRSF12A
GO:BP	regulation of intrinsic apoptotic signaling pathway	GO:2001242	1	0	182	28	1	21031	PTPN1
GO:BP	regulation of RNA biosynthetic process	GO:2001141	1	0	3464	28	6	21031	RGMA,WWP2,EREG,CD38,NMNAT1,NPM1
GO:BP	positive regulation of DNA biosynthetic process	GO:2000573	1	0	70	28	1	21031	SMOC2
GO:BP	positive regulation of T cell costimulation	GO:2000525	1	0	3	28	1	21031	EPHB6
GO:BP	regulation of T cell costimulation	GO:2000523	1	0	6	28	1	21031	EPHB6
GO:BP	positive regulation of protein localization to nucleolus	GO:1904751	1	0	6	28	1	21031	NPM1
GO:BP	negative regulation of establishment of protein localization	GO:1904950	1	0	127	28	1	21031	WWP2
GO:BP	positive regulation of establishment of protein localization	GO:1904951	1	0	328	28	1	21031	CD38
GO:BP	regulation of response to endoplasmic reticulum stress	GO:1905897	1	0	76	28	2	21031	MANF,PTPN1
GO:BP	positive regulation of response to endoplasmic reticulum stress	GO:1905898	1	0	31	28	1	21031	PTPN1
GO:BP	regulation of lipid localization	GO:1905952	1	0	162	28	1	21031	MSR1
GO:BP	positive regulation of lipid localization	GO:1905954	1	0	107	28	1	21031	MSR1
GO:BP	peptidyl-tyrosine dephosphorylation involved in inactivation of protein kinase activity	GO:1990264	1	0	5	28	1	21031	PTPN1
GO:BP	ATP generation from poly-ADP-D-ribose	GO:1990966	1	0	4	28	1	21031	NMNAT1
GO:BP	regulation of multicellular organismal development	GO:2000026	1	0	1411	28	4	21031	RGMA,BCAN,NCAN,SMOC2
GO:BP	regulation of cell motility	GO:2000145	1	0	996	28	1	21031	SMOC2
GO:BP	positive regulation of cell motility	GO:2000147	1	0	568	28	1	21031	SMOC2
GO:BP	regulation of neural precursor cell proliferation	GO:2000177	1	0	104	28	2	21031	BCAN,NCAN
GO:BP	positive regulation of neural precursor cell proliferation	GO:2000179	1	0	64	28	2	21031	BCAN,NCAN
GO:BP	regulation of DNA biosynthetic process	GO:2000278	1	0	117	28	1	21031	SMOC2
GO:BP	cellular response to growth hormone stimulus	GO:0071378	1	0	27	28	1	21031	PTPN1
GO:BP	cellular response to peptide hormone stimulus	GO:0071375	1	0	304	28	1	21031	PTPN1
GO:BP	cellular response to growth factor stimulus	GO:0071363	1	0	681	28	4	21031	RGMA,PTPN1,CD63,SMOC2
GO:BP	cellular response to dsRNA	GO:0071359	1	0	24	28	1	21031	NPM1
GO:BP	negative regulation of mRNA processing	GO:0050686	1	0	25	28	1	21031	NPM1
GO:BP	regulation of protein secretion	GO:0050708	1	0	265	28	1	21031	CD38
GO:BP	positive regulation of protein secretion	GO:0050714	1	0	147	28	1	21031	CD38
GO:BP	regulation of peptidyl-tyrosine phosphorylation	GO:0050730	1	0	220	28	1	21031	PTPN1
GO:BP	positive regulation of peptidyl-tyrosine phosphorylation	GO:0050731	1	0	163	28	1	21031	PTPN1
GO:BP	regulation of neurogenesis	GO:0050767	1	0	388	28	3	21031	RGMA,BCAN,NCAN
GO:BP	regulation of mRNA processing	GO:0050684	1	0	134	28	1	21031	NPM1
GO:BP	negative regulation of neurogenesis	GO:0050768	1	0	147	28	1	21031	RGMA
GO:BP	regulation of axonogenesis	GO:0050770	1	0	158	28	1	21031	RGMA
GO:BP	negative regulation of axonogenesis	GO:0050771	1	0	67	28	1	21031	RGMA
GO:BP	regulation of immune response	GO:0050776	1	0	881	28	3	21031	EREG,PTPN1,CD38
GO:BP	positive regulation of immune response	GO:0050778	1	0	718	28	2	21031	EREG,CD38
GO:BP	regulation of biological process	GO:0050789	1	0	12287	28	19	21031	RGMA,TNFRSF12A,MANF,IFI30,CLEC1B,BCAN,WWP2,EREG,NAA10,PTPN1,MSR1,NCAN,CD38,EPHB6,CD63,NMNAT1,SMPD1,SMOC2,NPM1
GO:BP	regulation of catalytic activity	GO:0050790	1	0	1227	28	4	21031	EREG,PTPN1,SMPD1,NPM1
GO:BP	positive regulation of neurogenesis	GO:0050769	1	0	244	28	2	21031	BCAN,NCAN
GO:BP	regulation of viral process	GO:0050792	1	0	169	28	1	21031	SMPD1
GO:BP	negative regulation of epithelial cell proliferation	GO:0050680	1	0	136	28	1	21031	EREG
GO:BP	epithelial cell proliferation	GO:0050673	1	0	441	28	1	21031	EREG
GO:BP	generation of neurons	GO:0048699	1	0	1514	28	5	21031	RGMA,MANF,BCAN,NCAN,CD38
GO:BP	tissue morphogenesis	GO:0048729	1	0	611	28	1	21031	RGMA
GO:BP	system development	GO:0048731	1	0	3973	28	10	21031	RGMA,TNFRSF12A,MANF,BCAN,TBCB,EREG,NCAN,CD38,SMPD1,SMOC2
GO:BP	pigment granule maturation	GO:0048757	1	0	10	28	1	21031	CD63
GO:BP	tissue remodeling	GO:0048771	1	0	177	28	1	21031	CD38
GO:BP	neuron projection morphogenesis	GO:0048812	1	0	655	28	1	21031	RGMA
GO:BP	regulation of epithelial cell proliferation	GO:0050678	1	0	363	28	1	21031	EREG
GO:BP	anatomical structure development	GO:0048856	1	0	5899	28	11	21031	RGMA,TNFRSF12A,MANF,CLEC1B,BCAN,TBCB,EREG,NCAN,CD38,SMPD1,SMOC2
GO:BP	cellular developmental process	GO:0048869	1	0	4367	28	11	21031	RGMA,TNFRSF12A,MANF,CLEC1B,BCAN,TBCB,EREG,MSR1,NCAN,CD38,CD63
GO:BP	cell motility	GO:0048870	1	0	1709	28	2	21031	CD63,SMOC2
GO:BP	multicellular organismal-level homeostasis	GO:0048871	1	0	806	28	1	21031	CD38
GO:BP	chemical homeostasis	GO:0048878	1	0	1031	28	1	21031	SCARA5
GO:BP	regulation of lymphocyte proliferation	GO:0050670	1	0	237	28	1	21031	CD38
GO:BP	positive regulation of lymphocyte proliferation	GO:0050671	1	0	144	28	1	21031	CD38
GO:BP	cell projection morphogenesis	GO:0048858	1	0	676	28	1	21031	RGMA
GO:BP	negative regulation of axon regeneration	GO:0048681	1	0	14	28	1	21031	RGMA
GO:BP	regulation of developmental process	GO:0050793	1	0	2455	28	6	21031	RGMA,BCAN,EREG,MSR1,NCAN,SMOC2
GO:BP	regulation of insulin secretion	GO:0050796	1	0	172	28	1	21031	CD38
GO:BP	pigment cell differentiation	GO:0050931	1	0	36	28	1	21031	CD63
GO:BP	regulation of membrane protein ectodomain proteolysis	GO:0051043	1	0	27	28	1	21031	RGMA
GO:BP	positive regulation of membrane protein ectodomain proteolysis	GO:0051044	1	0	16	28	1	21031	RGMA
GO:BP	regulation of secretion	GO:0051046	1	0	619	28	1	21031	CD38
GO:BP	positive regulation of secretion	GO:0051047	1	0	316	28	1	21031	CD38
GO:BP	regulation of transport	GO:0051049	1	0	1594	28	5	21031	WWP2,PTPN1,CD38,CD63,SMPD1
GO:BP	positive regulation of chemotaxis	GO:0050921	1	0	144	28	1	21031	SMOC2
GO:BP	positive regulation of transport	GO:0051050	1	0	844	28	3	21031	CD38,CD63,SMPD1
GO:BP	regulation of DNA metabolic process	GO:0051052	1	0	521	28	4	21031	EREG,NMNAT1,SMOC2,NPM1
GO:BP	negative regulation of DNA metabolic process	GO:0051053	1	0	142	28	1	21031	NMNAT1
GO:BP	positive regulation of DNA metabolic process	GO:0051054	1	0	300	28	2	21031	EREG,SMOC2
GO:BP	regulation of DNA-binding transcription factor activity	GO:0051090	1	0	353	28	2	21031	WWP2,NPM1
GO:BP	positive regulation of DNA-binding transcription factor activity	GO:0051091	1	0	211	28	1	21031	NPM1
GO:BP	positive regulation of NF-kappaB transcription factor activity	GO:0051092	1	0	124	28	1	21031	NPM1
GO:BP	negative regulation of transport	GO:0051051	1	0	415	28	1	21031	WWP2
GO:BP	regulation of cellular process	GO:0050794	1	0	11738	28	19	21031	RGMA,TNFRSF12A,MANF,IFI30,CLEC1B,BCAN,WWP2,EREG,NAA10,PTPN1,MSR1,NCAN,CD38,EPHB6,CD63,NMNAT1,SMPD1,SMOC2,NPM1
GO:BP	regulation of chemotaxis	GO:0050920	1	0	224	28	1	21031	SMOC2
GO:BP	nervous system process	GO:0050877	1	0	1484	28	1	21031	MANF
GO:BP	activated T cell proliferation	GO:0050798	1	0	46	28	1	21031	EPHB6
GO:BP	monoatomic ion homeostasis	GO:0050801	1	0	616	28	1	21031	SCARA5
GO:BP	modulation of chemical synaptic transmission	GO:0050804	1	0	489	28	1	21031	CD38
GO:BP	negative regulation of synaptic transmission	GO:0050805	1	0	55	28	1	21031	CD38
GO:BP	synapse organization	GO:0050808	1	0	485	28	1	21031	BCAN
GO:BP	protein stabilization	GO:0050821	1	0	215	28	2	21031	IFI30,NPM1
GO:BP	response to stimulus	GO:0050896	1	0	8976	28	20	21031	RGMA,TNFRSF12A,MANF,CLEC1B,HMOX2,PMVK,WWP2,EREG,PTPN1,FKBP5,MSR1,KYNU,SCARA5,CD38,EPHB6,CD63,NMNAT1,SMPD1,SMOC2,NPM1
GO:BP	antigen receptor-mediated signaling pathway	GO:0050851	1	0	191	28	1	21031	CD38
GO:BP	regulation of T cell activation	GO:0050863	1	0	374	28	1	21031	EPHB6
GO:BP	regulation of B cell activation	GO:0050864	1	0	132	28	1	21031	CD38
GO:BP	regulation of cell activation	GO:0050865	1	0	616	28	2	21031	CD38,EPHB6
GO:BP	positive regulation of cell activation	GO:0050867	1	0	371	28	2	21031	CD38,EPHB6
GO:BP	positive regulation of T cell activation	GO:0050870	1	0	247	28	1	21031	EPHB6
GO:BP	positive regulation of B cell activation	GO:0050871	1	0	85	28	1	21031	CD38
GO:BP	B cell receptor signaling pathway	GO:0050853	1	0	71	28	1	21031	CD38
GO:BP	regulation of axon regeneration	GO:0048679	1	0	28	28	1	21031	RGMA
GO:BP	response to axon injury	GO:0048678	1	0	80	28	1	21031	RGMA
GO:BP	negative regulation of collateral sprouting	GO:0048671	1	0	12	28	1	21031	RGMA
GO:BP	secretion	GO:0046903	1	0	963	28	1	21031	CD38
GO:BP	intracellular transport	GO:0046907	1	0	1371	28	3	21031	PTPN1,CD63,NPM1
GO:BP	antigen processing and presentation of peptide antigen	GO:0048002	1	0	68	28	1	21031	IFI30
GO:BP	platelet-derived growth factor receptor signaling pathway	GO:0048008	1	0	57	28	1	21031	PTPN1
GO:BP	vascular endothelial growth factor receptor signaling pathway	GO:0048010	1	0	57	28	1	21031	PTPN1
GO:BP	hepatocyte growth factor receptor signaling pathway	GO:0048012	1	0	12	28	1	21031	PTPN1
GO:BP	positive regulation of hormone secretion	GO:0046887	1	0	146	28	1	21031	CD38
GO:BP	ephrin receptor signaling pathway	GO:0048013	1	0	51	28	1	21031	EPHB6
GO:BP	negative regulation of mRNA splicing, via spliceosome	GO:0048025	1	0	23	28	1	21031	NPM1
GO:BP	developmental pigmentation	GO:0048066	1	0	49	28	1	21031	CD63
GO:BP	fibroblast proliferation	GO:0048144	1	0	110	28	2	21031	IFI30,EREG
GO:BP	regulation of fibroblast proliferation	GO:0048145	1	0	91	28	2	21031	IFI30,EREG
GO:BP	positive regulation of fibroblast proliferation	GO:0048146	1	0	55	28	1	21031	EREG
GO:BP	negative regulation of fibroblast proliferation	GO:0048147	1	0	35	28	1	21031	IFI30
GO:BP	regulation of mRNA splicing, via spliceosome	GO:0048024	1	0	112	28	1	21031	NPM1
GO:BP	primary follicle stage	GO:0048160	1	0	2	28	1	21031	EREG
GO:BP	regulation of hormone secretion	GO:0046883	1	0	261	28	1	21031	CD38
GO:BP	quinolinate metabolic process	GO:0046874	1	0	5	28	1	21031	KYNU
GO:BP	regulation of centrosome cycle	GO:0046605	1	0	54	28	1	21031	NPM1
GO:BP	negative regulation of centrosome cycle	GO:0046606	1	0	12	28	1	21031	NPM1
GO:BP	regulation of insulin receptor signaling pathway	GO:0046626	1	0	64	28	1	21031	PTPN1
GO:BP	negative regulation of insulin receptor signaling pathway	GO:0046627	1	0	36	28	1	21031	PTPN1
GO:BP	positive regulation of insulin receptor signaling pathway	GO:0046628	1	0	24	28	1	21031	PTPN1
GO:BP	lymphocyte activation	GO:0046649	1	0	783	28	2	21031	CD38,EPHB6
GO:BP	hormone secretion	GO:0046879	1	0	317	28	1	21031	CD38
GO:BP	lymphocyte proliferation	GO:0046651	1	0	308	28	2	21031	CD38,EPHB6
GO:BP	heterocycle catabolic process	GO:0046700	1	0	568	28	4	21031	HMOX2,KYNU,NMNAT1,NPM1
GO:BP	symbiont entry into host cell	GO:0046718	1	0	156	28	2	21031	WWP2,SMPD1
GO:BP	carbohydrate phosphorylation	GO:0046835	1	0	24	28	1	21031	RBKS
GO:BP	bone remodeling	GO:0046849	1	0	93	28	1	21031	CD38
GO:BP	regulation of bone remodeling	GO:0046850	1	0	53	28	1	21031	CD38
GO:BP	negative regulation of bone remodeling	GO:0046851	1	0	19	28	1	21031	CD38
GO:BP	female sex differentiation	GO:0046660	1	0	121	28	1	21031	EREG
GO:BP	fused antrum stage	GO:0048165	1	0	6	28	1	21031	EREG
GO:BP	regulation of synaptic plasticity	GO:0048167	1	0	215	28	1	21031	CD38
GO:BP	regulation of receptor-mediated endocytosis	GO:0048259	1	0	110	28	1	21031	CD63
GO:BP	embryonic morphogenesis	GO:0048598	1	0	617	28	1	21031	RGMA
GO:BP	oocyte development	GO:0048599	1	0	62	28	1	21031	EREG
GO:BP	reproductive structure development	GO:0048608	1	0	311	28	1	21031	EREG
GO:BP	multicellular organismal reproductive process	GO:0048609	1	0	929	28	1	21031	EREG
GO:BP	regulation of developmental growth	GO:0048638	1	0	322	28	1	21031	RGMA
GO:BP	negative regulation of developmental growth	GO:0048640	1	0	108	28	1	21031	RGMA
GO:BP	developmental growth	GO:0048589	1	0	667	28	2	21031	RGMA,EREG
GO:BP	anatomical structure formation involved in morphogenesis	GO:0048646	1	0	1183	28	5	21031	RGMA,TNFRSF12A,CLEC1B,EREG,SMOC2
GO:BP	regulation of smooth muscle cell proliferation	GO:0048660	1	0	139	28	1	21031	EREG
GO:BP	positive regulation of smooth muscle cell proliferation	GO:0048661	1	0	85	28	1	21031	EREG
GO:BP	neuron development	GO:0048666	1	0	1167	28	3	21031	RGMA,MANF,CD38
GO:BP	cell morphogenesis involved in neuron differentiation	GO:0048667	1	0	597	28	1	21031	RGMA
GO:BP	collateral sprouting	GO:0048668	1	0	29	28	1	21031	RGMA
GO:BP	regulation of collateral sprouting	GO:0048670	1	0	22	28	1	21031	RGMA
GO:BP	smooth muscle cell proliferation	GO:0048659	1	0	143	28	1	21031	EREG
GO:BP	developmental cell growth	GO:0048588	1	0	233	28	1	21031	RGMA
GO:BP	negative regulation of response to stimulus	GO:0048585	1	0	1648	28	4	21031	RGMA,WWP2,PTPN1,SMPD1
GO:BP	positive regulation of response to stimulus	GO:0048584	1	0	2274	28	7	21031	TNFRSF12A,EREG,PTPN1,CD38,CD63,NMNAT1,SMOC2
GO:BP	positive regulation of receptor-mediated endocytosis	GO:0048260	1	0	54	28	1	21031	CD63
GO:BP	organelle fission	GO:0048285	1	0	495	28	1	21031	EREG
GO:BP	cell development	GO:0048468	1	0	2819	28	7	21031	RGMA,MANF,CLEC1B,BCAN,EREG,NCAN,CD38
GO:BP	cell maturation	GO:0048469	1	0	205	28	1	21031	EREG
GO:BP	oogenesis	GO:0048477	1	0	111	28	1	21031	EREG
GO:BP	rhythmic process	GO:0048511	1	0	298	28	1	21031	EREG
GO:BP	animal organ development	GO:0048513	1	0	3039	28	2	21031	BCAN,EREG
GO:BP	blood vessel morphogenesis	GO:0048514	1	0	625	28	3	21031	TNFRSF12A,EREG,SMOC2
GO:BP	positive regulation of biological process	GO:0048518	1	0	6250	28	15	21031	RGMA,TNFRSF12A,BCAN,WWP2,EREG,PTPN1,MSR1,NCAN,CD38,EPHB6,CD63,NMNAT1,SMPD1,SMOC2,NPM1
GO:BP	negative regulation of biological process	GO:0048519	1	0	5874	28	11	21031	RGMA,IFI30,WWP2,EREG,NAA10,PTPN1,MSR1,CD38,NMNAT1,SMPD1,NPM1
GO:BP	positive regulation of cellular process	GO:0048522	1	0	5717	28	15	21031	RGMA,TNFRSF12A,BCAN,WWP2,EREG,PTPN1,MSR1,NCAN,CD38,EPHB6,CD63,NMNAT1,SMPD1,SMOC2,NPM1
GO:BP	negative regulation of cellular process	GO:0048523	1	0	5541	28	11	21031	RGMA,IFI30,WWP2,EREG,NAA10,PTPN1,MSR1,CD38,NMNAT1,SMPD1,NPM1
GO:BP	positive regulation of viral process	GO:0048524	1	0	65	28	1	21031	SMPD1
GO:BP	response to steroid hormone	GO:0048545	1	0	337	28	1	21031	CD38
GO:BP	regulation of response to stimulus	GO:0048583	1	0	3939	28	12	21031	RGMA,TNFRSF12A,MANF,WWP2,EREG,PTPN1,CD38,CD63,NMNAT1,SMPD1,SMOC2,NPM1
GO:BP	negative regulation of developmental process	GO:0051093	1	0	928	28	2	21031	RGMA,EREG
GO:BP	positive regulation of developmental process	GO:0051094	1	0	1328	28	4	21031	BCAN,MSR1,NCAN,SMOC2
GO:BP	negative regulation of cellular component organization	GO:0051129	1	0	719	28	4	21031	RGMA,NAA10,CD38,NPM1
GO:BP	regulation of mRNA catabolic process	GO:0061013	1	0	191	28	1	21031	NPM1
GO:BP	membrane organization	GO:0061024	1	0	815	28	2	21031	MSR1,SMPD1
GO:BP	regulation of wound healing	GO:0061041	1	0	130	28	2	21031	TNFRSF12A,SMOC2
GO:BP	vascular wound healing	GO:0061042	1	0	21	28	1	21031	SMOC2
GO:BP	regulation of vascular wound healing	GO:0061043	1	0	12	28	1	21031	SMOC2
GO:BP	muscle structure development	GO:0061061	1	0	678	28	1	21031	EREG
GO:BP	regulation of response to cytokine stimulus	GO:0060759	1	0	169	28	1	21031	PTPN1
GO:BP	chaperone-mediated protein folding	GO:0061077	1	0	73	28	1	21031	FKBP5
GO:BP	positive regulation of protein tyrosine kinase activity	GO:0061098	1	0	27	28	1	21031	PTPN1
GO:BP	neural precursor cell proliferation	GO:0061351	1	0	171	28	2	21031	BCAN,NCAN
GO:BP	regulation of extent of cell growth	GO:0061387	1	0	113	28	1	21031	RGMA
GO:BP	reproductive system development	GO:0061458	1	0	315	28	1	21031	EREG
GO:BP	axon development	GO:0061564	1	0	527	28	1	21031	RGMA
GO:BP	protein-containing complex assembly	GO:0065003	1	0	3272	28	3	21031	TBCB,SCARA5,NPM1
GO:BP	regulation of protein tyrosine kinase activity	GO:0061097	1	0	48	28	1	21031	PTPN1
GO:BP	protein-DNA complex assembly	GO:0065004	1	0	238	28	1	21031	NPM1
GO:BP	regulation of eIF2 alpha phosphorylation by dsRNA	GO:0060735	1	0	1	28	1	21031	NPM1
GO:BP	regulation of endoribonuclease activity	GO:0060699	1	0	4	28	1	21031	NPM1
GO:BP	long-term synaptic depression	GO:0060292	1	0	33	28	1	21031	CD38
GO:BP	head development	GO:0060322	1	0	787	28	1	21031	BCAN
GO:BP	cell chemotaxis	GO:0060326	1	0	320	28	1	21031	SMOC2
GO:BP	type I interferon-mediated signaling pathway	GO:0060337	1	0	81	28	1	21031	PTPN1
GO:BP	regulation of type I interferon-mediated signaling pathway	GO:0060338	1	0	43	28	1	21031	PTPN1
GO:BP	regulation of cellular localization	GO:0060341	1	0	995	28	4	21031	WWP2,PTPN1,CD38,NPM1
GO:BP	regulation of ribonuclease activity	GO:0060700	1	0	7	28	1	21031	NPM1
GO:BP	growth hormone receptor signaling pathway	GO:0060396	1	0	26	28	1	21031	PTPN1
GO:BP	response to growth hormone	GO:0060416	1	0	40	28	1	21031	PTPN1
GO:BP	epithelium development	GO:0060429	1	0	1225	28	2	21031	RGMA,EREG
GO:BP	developmental growth involved in morphogenesis	GO:0060560	1	0	248	28	1	21031	RGMA
GO:BP	epithelial tube morphogenesis	GO:0060562	1	0	338	28	1	21031	RGMA
GO:BP	tube closure	GO:0060606	1	0	92	28	1	21031	RGMA
GO:BP	regulation of vesicle-mediated transport	GO:0060627	1	0	522	28	3	21031	PTPN1,CD63,SMPD1
GO:BP	growth hormone receptor signaling pathway via JAK-STAT	GO:0060397	1	0	10	28	1	21031	PTPN1
GO:BP	regulation of cell development	GO:0060284	1	0	849	28	3	21031	RGMA,BCAN,NCAN
GO:BP	biological regulation	GO:0065007	1	0	12680	28	19	21031	RGMA,TNFRSF12A,MANF,IFI30,CLEC1B,BCAN,WWP2,EREG,NAA10,PTPN1,MSR1,NCAN,CD38,EPHB6,CD63,NMNAT1,SMPD1,SMOC2,NPM1
GO:BP	regulation of molecular function	GO:0065009	1	0	1799	28	5	21031	WWP2,EREG,PTPN1,SMPD1,NPM1
GO:BP	positive regulation of leukocyte proliferation	GO:0070665	1	0	164	28	1	21031	CD38
GO:BP	response to cholesterol	GO:0070723	1	0	26	28	1	21031	PMVK
GO:BP	cellular macromolecule localization	GO:0070727	1	0	2742	28	7	21031	WWP2,PTPN1,MSR1,CD38,CD63,NPM1,SRP14
GO:BP	response to growth factor	GO:0070848	1	0	711	28	4	21031	RGMA,PTPN1,CD63,SMOC2
GO:BP	cellular response to chemical stimulus	GO:0070887	1	0	2683	28	6	21031	EREG,PTPN1,MSR1,SMPD1,SMOC2,NPM1
GO:BP	organelle assembly	GO:0070925	1	0	1001	28	1	21031	NPM1
GO:BP	regulation of leukocyte proliferation	GO:0070663	1	0	266	28	1	21031	CD38
GO:BP	protein localization to endoplasmic reticulum	GO:0070972	1	0	297	28	1	21031	SRP14
GO:BP	cellular response to inorganic substance	GO:0071241	1	0	229	28	1	21031	SMPD1
GO:BP	cellular response to metal ion	GO:0071248	1	0	200	28	1	21031	SMPD1
GO:BP	cellular response to calcium ion	GO:0071277	1	0	88	28	1	21031	SMPD1
GO:BP	cellular response to organic substance	GO:0071310	1	0	1971	28	4	21031	EREG,PTPN1,MSR1,NPM1
GO:BP	cellular response to cytokine stimulus	GO:0071345	1	0	839	28	2	21031	EREG,PTPN1
GO:BP	cellular response to type I interferon	GO:0071357	1	0	82	28	1	21031	PTPN1
GO:BP	cellular response to abiotic stimulus	GO:0071214	1	0	335	28	2	21031	SMPD1,NPM1
GO:BP	regulation of biological quality	GO:0065008	1	0	2846	28	6	21031	RGMA,MANF,IFI30,WWP2,CD38,NPM1
GO:BP	leukocyte proliferation	GO:0070661	1	0	351	28	2	21031	CD38,EPHB6
GO:BP	regulation of centromeric sister chromatid cohesion	GO:0070602	1	0	5	28	1	21031	NAA10
GO:BP	intrinsic apoptotic signaling pathway in response to endoplasmic reticulum stress	GO:0070059	1	0	66	28	1	21031	PTPN1
GO:BP	kynurenine metabolic process	GO:0070189	1	0	11	28	1	21031	KYNU
GO:BP	regulation of establishment of protein localization	GO:0070201	1	0	537	28	3	21031	WWP2,PTPN1,CD38
GO:BP	protein trimerization	GO:0070206	1	0	18	28	1	21031	SCARA5
GO:BP	protein homotrimerization	GO:0070207	1	0	16	28	1	21031	SCARA5
GO:BP	ERK1 and ERK2 cascade	GO:0070371	1	0	315	28	1	21031	PTPN1
GO:BP	protein modification by small protein conjugation or removal	GO:0070647	1	0	970	28	2	21031	WWP2,NPM1
GO:BP	regulation of ERK1 and ERK2 cascade	GO:0070372	1	0	291	28	1	21031	PTPN1
GO:BP	response to oxygen levels	GO:0070482	1	0	345	28	2	21031	HMOX2,CD38
GO:BP	protein K63-linked ubiquitination	GO:0070534	1	0	64	28	1	21031	WWP2
GO:BP	response to interleukin-1	GO:0070555	1	0	132	28	2	21031	CD38,SMPD1
GO:BP	regulation of neuron projection regeneration	GO:0070570	1	0	31	28	1	21031	RGMA
GO:BP	negative regulation of neuron projection regeneration	GO:0070571	1	0	16	28	1	21031	RGMA
GO:BP	centromeric sister chromatid cohesion	GO:0070601	1	0	11	28	1	21031	NAA10
GO:BP	negative regulation of ERK1 and ERK2 cascade	GO:0070373	1	0	67	28	1	21031	PTPN1
GO:BP	regulation of macromolecule metabolic process	GO:0060255	1	0	6631	28	10	21031	RGMA,WWP2,EREG,PTPN1,MSR1,CD38,NMNAT1,SMPD1,SMOC2,NPM1
GO:BP	anatomical structure homeostasis	GO:0060249	1	0	264	28	1	21031	CD38
GO:BP	synapse maturation	GO:0060074	1	0	34	28	1	21031	BCAN
GO:BP	maintenance of location	GO:0051235	1	0	341	28	1	21031	MSR1
GO:BP	regulation of multicellular organismal process	GO:0051239	1	0	2955	28	7	21031	RGMA,BCAN,EREG,NCAN,CD38,EPHB6,SMOC2
GO:BP	positive regulation of multicellular organismal process	GO:0051240	1	0	1637	28	6	21031	BCAN,EREG,NCAN,CD38,EPHB6,SMOC2
GO:BP	negative regulation of multicellular organismal process	GO:0051241	1	0	1110	28	2	21031	RGMA,CD38
GO:BP	regulation of protein metabolic process	GO:0051246	1	0	2102	28	5	21031	RGMA,EREG,PTPN1,SMPD1,NPM1
GO:BP	positive regulation of protein metabolic process	GO:0051247	1	0	1253	28	5	21031	RGMA,EREG,PTPN1,SMPD1,NPM1
GO:BP	establishment of localization	GO:0051234	1	0	4881	28	9	21031	WWP2,PTPN1,MSR1,SCARA5,CD38,CD63,SMPD1,NPM1,SRP14
GO:BP	negative regulation of protein metabolic process	GO:0051248	1	0	766	28	3	21031	PTPN1,SMPD1,NPM1
GO:BP	positive regulation of lymphocyte activation	GO:0051251	1	0	323	28	2	21031	CD38,EPHB6
GO:BP	regulation of RNA metabolic process	GO:0051252	1	0	3763	28	6	21031	RGMA,WWP2,EREG,CD38,NMNAT1,NPM1
GO:BP	negative regulation of RNA metabolic process	GO:0051253	1	0	1463	28	5	21031	WWP2,EREG,CD38,NMNAT1,NPM1
GO:BP	positive regulation of RNA metabolic process	GO:0051254	1	0	1852	28	4	21031	RGMA,WWP2,CD38,NPM1
GO:BP	protein complex oligomerization	GO:0051259	1	0	264	28	1	21031	SCARA5
GO:BP	protein homooligomerization	GO:0051260	1	0	200	28	1	21031	SCARA5
GO:BP	regulation of lymphocyte activation	GO:0051249	1	0	497	28	2	21031	CD38,EPHB6
GO:BP	chromosome organization	GO:0051276	1	0	635	28	1	21031	NAA10
GO:BP	negative regulation of protein transport	GO:0051224	1	0	112	28	1	21031	WWP2
GO:BP	positive regulation of protein transport	GO:0051222	1	0	253	28	1	21031	CD38
GO:BP	positive regulation of cellular component organization	GO:0051130	1	0	1116	28	4	21031	RGMA,EREG,CD63,SMPD1
GO:BP	smooth muscle cell differentiation	GO:0051145	1	0	65	28	1	21031	EREG
GO:BP	regulation of muscle cell differentiation	GO:0051147	1	0	142	28	1	21031	EREG
GO:BP	negative regulation of muscle cell differentiation	GO:0051148	1	0	62	28	1	21031	EREG
GO:BP	regulation of smooth muscle cell differentiation	GO:0051150	1	0	36	28	1	21031	EREG
GO:BP	negative regulation of smooth muscle cell differentiation	GO:0051151	1	0	17	28	1	21031	EREG
GO:BP	regulation of protein transport	GO:0051223	1	0	440	28	3	21031	WWP2,PTPN1,CD38
GO:BP	glucose 6-phosphate metabolic process	GO:0051156	1	0	30	28	1	21031	RBKS
GO:BP	nuclear transport	GO:0051169	1	0	334	28	1	21031	NPM1
GO:BP	regulation of nitrogen compound metabolic process	GO:0051171	1	0	5440	28	9	21031	RGMA,WWP2,EREG,PTPN1,CD38,NMNAT1,SMPD1,SMOC2,NPM1
GO:BP	negative regulation of nitrogen compound metabolic process	GO:0051172	1	0	2202	28	7	21031	WWP2,EREG,PTPN1,CD38,NMNAT1,SMPD1,NPM1
GO:BP	positive regulation of nitrogen compound metabolic process	GO:0051173	1	0	3001	28	8	21031	RGMA,WWP2,EREG,PTPN1,CD38,SMPD1,SMOC2,NPM1
GO:BP	regulation of phosphorus metabolic process	GO:0051174	1	0	1133	28	4	21031	EREG,PTPN1,SMPD1,NPM1
GO:BP	localization	GO:0051179	1	0	5520	28	9	21031	WWP2,PTPN1,MSR1,SCARA5,CD38,CD63,SMPD1,NPM1,SRP14
GO:BP	nuclear export	GO:0051168	1	0	169	28	1	21031	NPM1
GO:BP	centrosome duplication	GO:0051298	1	0	74	28	1	21031	NPM1
GO:BP	cell division	GO:0051301	1	0	656	28	1	21031	EREG
GO:BP	regulation of cell division	GO:0051302	1	0	185	28	1	21031	EREG
GO:BP	regulation of cell cycle	GO:0051726	1	0	1105	28	4	21031	EREG,NAA10,SMOC2,NPM1
GO:BP	positive regulation of cell division	GO:0051781	1	0	94	28	1	21031	EREG
GO:BP	regulation of nuclear division	GO:0051783	1	0	147	28	1	21031	EREG
GO:BP	positive regulation of nuclear division	GO:0051785	1	0	62	28	1	21031	EREG
GO:BP	protein autoubiquitination	GO:0051865	1	0	80	28	1	21031	WWP2
GO:BP	regulation of nervous system development	GO:0051960	1	0	463	28	3	21031	RGMA,BCAN,NCAN
GO:BP	cellular response to stimulus	GO:0051716	1	0	7394	28	16	21031	RGMA,TNFRSF12A,MANF,CLEC1B,WWP2,EREG,PTPN1,MSR1,SCARA5,CD38,EPHB6,CD63,NMNAT1,SMPD1,SMOC2,NPM1
GO:BP	negative regulation of nervous system development	GO:0051961	1	0	154	28	1	21031	RGMA
GO:BP	modulation by symbiont of entry into host	GO:0052372	1	0	57	28	1	21031	SMPD1
GO:BP	monoatomic cation homeostasis	GO:0055080	1	0	606	28	1	21031	SCARA5
GO:BP	intracellular chemical homeostasis	GO:0055082	1	0	728	28	1	21031	SCARA5
GO:BP	transmembrane transport	GO:0055085	1	0	1534	28	3	21031	WWP2,SCARA5,CD63
GO:BP	nucleobase-containing small molecule metabolic process	GO:0055086	1	0	677	28	5	21031	PMVK,KYNU,CD38,NMNAT1,RBKS
GO:BP	angiogenesis involved in wound healing	GO:0060055	1	0	30	28	1	21031	SMOC2
GO:BP	positive regulation of nervous system development	GO:0051962	1	0	292	28	2	21031	BCAN,NCAN
GO:BP	response to other organism	GO:0051707	1	0	1548	28	5	21031	EREG,PTPN1,FKBP5,KYNU,SMPD1
GO:BP	biological process involved in interaction with host	GO:0051701	1	0	211	28	2	21031	WWP2,SMPD1
GO:BP	localization within membrane	GO:0051668	1	0	919	28	1	21031	SRP14
GO:BP	meiotic cell cycle	GO:0051321	1	0	290	28	1	21031	EREG
GO:BP	regulation of hydrolase activity	GO:0051336	1	0	604	28	1	21031	NPM1
GO:BP	regulation of transferase activity	GO:0051338	1	0	594	28	4	21031	EREG,PTPN1,SMPD1,NPM1
GO:BP	positive regulation of transferase activity	GO:0051347	1	0	366	28	2	21031	EREG,PTPN1
GO:BP	negative regulation of transferase activity	GO:0051348	1	0	194	28	3	21031	PTPN1,SMPD1,NPM1
GO:BP	neuron apoptotic process	GO:0051402	1	0	276	28	1	21031	NMNAT1
GO:BP	regulation of cytoskeleton organization	GO:0051493	1	0	515	28	1	21031	NPM1
GO:BP	negative regulation of cytoskeleton organization	GO:0051494	1	0	161	28	1	21031	NPM1
GO:BP	response to calcium ion	GO:0051592	1	0	147	28	1	21031	SMPD1
GO:BP	proteolysis involved in protein catabolic process	GO:0051603	1	0	730	28	1	21031	WWP2
GO:BP	protein maturation	GO:0051604	1	0	540	28	3	21031	TBCB,NAA10,FKBP5
GO:BP	organelle localization	GO:0051640	1	0	620	28	1	21031	NPM1
GO:BP	cellular localization	GO:0051641	1	0	3621	28	7	21031	WWP2,PTPN1,MSR1,CD38,CD63,NPM1,SRP14
GO:BP	establishment of localization in cell	GO:0051649	1	0	1972	28	4	21031	PTPN1,MSR1,CD63,NPM1
GO:BP	establishment of organelle localization	GO:0051656	1	0	486	28	1	21031	NPM1
GO:BP	regulation of cellular component organization	GO:0051128	1	0	2425	28	8	21031	RGMA,EREG,NAA10,PTPN1,CD38,CD63,SMPD1,NPM1
GO:BP	regulation of centriole replication	GO:0046599	1	0	23	28	1	21031	NPM1
GO:BP	positive regulation of viral entry into host cell	GO:0046598	1	0	15	28	1	21031	SMPD1
GO:BP	regulation of viral entry into host cell	GO:0046596	1	0	50	28	1	21031	SMPD1
GO:BP	development of primary female sexual characteristics	GO:0046545	1	0	106	28	1	21031	EREG
GO:BP	regulation of systemic arterial blood pressure by ischemic conditions	GO:0001980	1	0	2	28	1	21031	MANF
GO:BP	morphogenesis of an epithelium	GO:0002009	1	0	501	28	1	21031	RGMA
GO:BP	vasoconstriction of artery involved in ischemic response to lowering of systemic arterial blood pressure	GO:0002014	1	0	1	28	1	21031	MANF
GO:BP	positive regulation of neuroblast proliferation	GO:0002052	1	0	37	28	2	21031	BCAN,NCAN
GO:BP	regulation of receptor internalization	GO:0002090	1	0	63	28	1	21031	CD63
GO:BP	positive regulation of receptor internalization	GO:0002092	1	0	27	28	1	21031	CD63
GO:BP	nervous system process involved in regulation of systemic arterial blood pressure	GO:0001976	1	0	14	28	1	21031	MANF
GO:BP	adaptive immune response	GO:0002250	1	0	739	28	1	21031	EPHB6
GO:BP	activation of immune response	GO:0002253	1	0	531	28	1	21031	CD38
GO:BP	immune system process	GO:0002376	1	0	2776	28	7	21031	IFI30,EREG,PTPN1,KYNU,CD38,EPHB6,SMPD1
GO:BP	immune response-activating cell surface receptor signaling pathway	GO:0002429	1	0	299	28	1	21031	CD38
GO:BP	inflammatory response to antigenic stimulus	GO:0002437	1	0	76	28	1	21031	EPHB6
GO:BP	acute inflammatory response to antigenic stimulus	GO:0002438	1	0	26	28	1	21031	EPHB6
GO:BP	leukocyte mediated immunity	GO:0002443	1	0	460	28	1	21031	EPHB6
GO:BP	immune effector process	GO:0002252	1	0	698	28	1	21031	EPHB6
GO:BP	lymphocyte mediated immunity	GO:0002449	1	0	361	28	1	21031	EPHB6
GO:BP	regulation of cytokine-mediated signaling pathway	GO:0001959	1	0	158	28	1	21031	PTPN1
GO:BP	positive regulation of protein phosphorylation	GO:0001934	1	0	603	28	2	21031	EREG,PTPN1
GO:BP	ameboidal-type cell migration	GO:0001667	1	0	428	28	1	21031	SMOC2
GO:BP	cell activation	GO:0001775	1	0	1092	28	2	21031	CD38,EPHB6
GO:BP	plasma membrane repair	GO:0001778	1	0	30	28	1	21031	SMPD1
GO:BP	type IV hypersensitivity	GO:0001806	1	0	5	28	1	21031	EPHB6
GO:BP	cytokine production	GO:0001816	1	0	779	28	1	21031	EREG
GO:BP	regulation of cytokine production	GO:0001817	1	0	773	28	1	21031	EREG
GO:BP	vasculature development	GO:0001944	1	0	752	28	3	21031	TNFRSF12A,EREG,SMOC2
GO:BP	positive regulation of cytokine production	GO:0001819	1	0	490	28	1	21031	EREG
GO:BP	neural tube formation	GO:0001841	1	0	104	28	1	21031	RGMA
GO:BP	neural tube closure	GO:0001843	1	0	91	28	1	21031	RGMA
GO:BP	receptor recycling	GO:0001881	1	0	48	28	1	21031	PTPN1
GO:BP	tissue homeostasis	GO:0001894	1	0	264	28	1	21031	CD38
GO:BP	regulation of protein phosphorylation	GO:0001932	1	0	910	28	4	21031	EREG,PTPN1,SMPD1,NPM1
GO:BP	negative regulation of protein phosphorylation	GO:0001933	1	0	270	28	3	21031	PTPN1,SMPD1,NPM1
GO:BP	embryonic epithelial tube formation	GO:0001838	1	0	126	28	1	21031	RGMA
GO:BP	response to hypoxia	GO:0001666	1	0	303	28	2	21031	HMOX2,CD38
GO:BP	T cell mediated immunity	GO:0002456	1	0	124	28	1	21031	EPHB6
GO:BP	antigen processing and presentation of peptide antigen via MHC class I	GO:0002474	1	0	36	28	1	21031	IFI30
GO:BP	system process	GO:0003008	1	0	2258	28	2	21031	MANF,CD38
GO:BP	muscle system process	GO:0003012	1	0	429	28	1	21031	CD38
GO:BP	circulatory system process	GO:0003013	1	0	592	28	2	21031	MANF,CD38
GO:BP	vascular process in circulatory system	GO:0003018	1	0	271	28	2	21031	MANF,CD38
GO:BP	regulation of systemic arterial blood pressure	GO:0003073	1	0	97	28	1	21031	MANF
GO:BP	positive regulation of systemic arterial blood pressure	GO:0003084	1	0	13	28	1	21031	MANF
GO:BP	developmental process involved in reproduction	GO:0003006	1	0	1017	28	1	21031	EREG
GO:BP	carbohydrate metabolic process	GO:0005975	1	0	565	28	1	21031	RBKS
GO:BP	D-ribose metabolic process	GO:0006014	1	0	3	28	1	21031	RBKS
GO:BP	alcohol metabolic process	GO:0006066	1	0	371	28	2	21031	PMVK,SMPD1
GO:BP	organic acid metabolic process	GO:0006082	1	0	927	28	1	21031	KYNU
GO:BP	acetyl-CoA metabolic process	GO:0006084	1	0	33	28	1	21031	PMVK
GO:BP	generation of precursor metabolites and energy	GO:0006091	1	0	515	28	1	21031	RBKS
GO:BP	pentose-phosphate shunt	GO:0006098	1	0	21	28	1	21031	RBKS
GO:BP	monosaccharide metabolic process	GO:0005996	1	0	250	28	1	21031	RBKS
GO:BP	adaptive immune response based on somatic recombination of immune receptors built from immunoglobulin superfamily domains	GO:0002460	1	0	375	28	1	21031	EPHB6
GO:BP	positive regulation of response to biotic stimulus	GO:0002833	1	0	369	28	1	21031	EREG
GO:BP	positive regulation of peptide secretion	GO:0002793	1	0	115	28	1	21031	CD38
GO:BP	antigen processing and presentation of exogenous peptide antigen	GO:0002478	1	0	38	28	1	21031	IFI30
GO:BP	antigen processing and presentation of peptide antigen via MHC class II	GO:0002495	1	0	32	28	1	21031	IFI30
GO:BP	antigen processing and presentation of peptide or polysaccharide antigen via MHC class II	GO:0002504	1	0	36	28	1	21031	IFI30
GO:BP	hypersensitivity	GO:0002524	1	0	15	28	1	21031	EPHB6
GO:BP	acute inflammatory response	GO:0002526	1	0	108	28	1	21031	EPHB6
GO:BP	regulation of immune system process	GO:0002682	1	0	1512	28	4	21031	EREG,PTPN1,CD38,EPHB6
GO:BP	regulation of response to biotic stimulus	GO:0002831	1	0	502	28	2	21031	EREG,PTPN1
GO:BP	positive regulation of immune system process	GO:0002684	1	0	1054	28	3	21031	EREG,CD38,EPHB6
GO:BP	positive regulation of leukocyte activation	GO:0002696	1	0	354	28	2	21031	CD38,EPHB6
GO:BP	immune response-activating signaling pathway	GO:0002757	1	0	465	28	1	21031	CD38
GO:BP	immune response-regulating signaling pathway	GO:0002764	1	0	492	28	1	21031	CD38
GO:BP	immune response-regulating cell surface receptor signaling pathway	GO:0002768	1	0	327	28	1	21031	CD38
GO:BP	peptide secretion	GO:0002790	1	0	254	28	1	21031	CD38
GO:BP	regulation of peptide secretion	GO:0002791	1	0	207	28	1	21031	CD38
GO:BP	regulation of leukocyte activation	GO:0002694	1	0	561	28	2	21031	CD38,EPHB6
GO:BP	blood vessel development	GO:0001568	1	0	721	28	3	21031	TNFRSF12A,EREG,SMOC2
GO:BP	regulation of cell growth	GO:0001558	1	0	424	28	3	21031	RGMA,CD38,NPM1
GO:BP	oocyte maturation	GO:0001556	1	0	34	28	1	21031	EREG
GO:BP	MAPK cascade	GO:0000165	1	0	745	28	3	21031	PTPN1,NMNAT1,SMPD1
GO:BP	protein polyubiquitination	GO:0000209	1	0	261	28	1	21031	WWP2
GO:BP	microtubule cytoskeleton organization	GO:0000226	1	0	659	28	2	21031	TBCB,NPM1
GO:BP	mitotic cell cycle	GO:0000278	1	0	895	28	2	21031	EREG,SMOC2
GO:BP	nuclear division	GO:0000280	1	0	447	28	1	21031	EREG
GO:BP	RNA splicing, via transesterification reactions	GO:0000375	1	0	1735	28	1	21031	NPM1
GO:BP	negative regulation of transcription by RNA polymerase II	GO:0000122	1	0	986	28	1	21031	WWP2
GO:BP	RNA splicing, via transesterification reactions with bulged adenosine as nucleophile	GO:0000377	1	0	1731	28	1	21031	NPM1
GO:BP	cell morphogenesis	GO:0000902	1	0	986	28	2	21031	RGMA,CLEC1B
GO:BP	skeletal system development	GO:0001501	1	0	535	28	2	21031	BCAN,NCAN
GO:BP	angiogenesis	GO:0001525	1	0	538	28	3	21031	TNFRSF12A,EREG,SMOC2
GO:BP	ovarian follicle development	GO:0001541	1	0	57	28	1	21031	EREG
GO:BP	antral ovarian follicle growth	GO:0001547	1	0	12	28	1	21031	EREG
GO:BP	ovarian cumulus expansion	GO:0001550	1	0	4	28	1	21031	EREG
GO:BP	mRNA splicing, via spliceosome	GO:0000398	1	0	1731	28	1	21031	NPM1
GO:BP	ribosomal small subunit export from nucleus	GO:0000056	1	0	8	28	1	21031	NPM1
GO:BP	ribosomal large subunit export from nucleus	GO:0000055	1	0	7	28	1	21031	NPM1
GO:BP	ribosomal subunit export from nucleus	GO:0000054	1	0	14	28	1	21031	NPM1
GO:BP	reproduction	GO:0000003	1	0	1552	28	2	21031	EREG,CD38
GO:BP	transition metal ion transport	GO:0000041	1	0	99	28	1	21031	SCARA5
GO:BP	nucleobase-containing compound metabolic process	GO:0006139	1	0	8055	28	10	21031	RGMA,PMVK,WWP2,EREG,KYNU,CD38,NMNAT1,SMOC2,NPM1,RBKS
GO:BP	purine nucleotide metabolic process	GO:0006163	1	0	538	28	5	21031	PMVK,KYNU,CD38,NMNAT1,RBKS
GO:BP	DNA metabolic process	GO:0006259	1	0	1040	28	4	21031	EREG,NMNAT1,SMOC2,NPM1
GO:BP	response to unfolded protein	GO:0006986	1	0	137	28	2	21031	MANF,PTPN1
GO:BP	organelle organization	GO:0006996	1	0	3613	28	5	21031	TBCB,EREG,NAA10,PTPN1,NPM1
GO:BP	plasma membrane organization	GO:0007009	1	0	170	28	1	21031	SMPD1
GO:BP	cytoskeleton organization	GO:0007010	1	0	1512	28	3	21031	TBCB,PTPN1,NPM1
GO:BP	microtubule-based process	GO:0007017	1	0	953	28	2	21031	TBCB,NPM1
GO:BP	tubulin complex assembly	GO:0007021	1	0	10	28	1	21031	TBCB
GO:BP	ER-nucleus signaling pathway	GO:0006984	1	0	46	28	1	21031	PTPN1
GO:BP	post-chaperonin tubulin folding pathway	GO:0007023	1	0	7	28	1	21031	TBCB
GO:BP	sister chromatid cohesion	GO:0007062	1	0	57	28	1	21031	NAA10
GO:BP	regulation of sister chromatid cohesion	GO:0007063	1	0	17	28	1	21031	NAA10
GO:BP	mitotic sister chromatid cohesion	GO:0007064	1	0	31	28	1	21031	NAA10
GO:BP	regulation of mitotic nuclear division	GO:0007088	1	0	118	28	1	21031	EREG
GO:BP	centrosome cycle	GO:0007098	1	0	138	28	1	21031	NPM1
GO:BP	centriole replication	GO:0007099	1	0	43	28	1	21031	NPM1
GO:BP	cell cycle	GO:0007049	1	0	1819	28	4	21031	EREG,NAA10,SMOC2,NPM1
GO:BP	female meiotic nuclear division	GO:0007143	1	0	39	28	1	21031	EREG
GO:BP	response to oxidative stress	GO:0006979	1	0	393	28	2	21031	HMOX2,CD38
GO:BP	immune response	GO:0006955	1	0	1988	28	6	21031	EREG,PTPN1,KYNU,CD38,EPHB6,SMPD1
GO:BP	cell volume homeostasis	GO:0006884	1	0	37	28	1	21031	NPM1
GO:BP	intracellular protein transport	GO:0006886	1	0	686	28	2	21031	PTPN1,NPM1
GO:BP	endocytosis	GO:0006897	1	0	704	28	5	21031	PTPN1,MSR1,SCARA5,CD63,SMPD1
GO:BP	receptor-mediated endocytosis	GO:0006898	1	0	256	28	2	21031	MSR1,CD63
GO:BP	phagocytosis	GO:0006909	1	0	234	28	1	21031	MSR1
GO:BP	phagocytosis, engulfment	GO:0006911	1	0	50	28	1	21031	MSR1
GO:BP	DNA damage response	GO:0006974	1	0	896	28	1	21031	NPM1
GO:BP	nucleocytoplasmic transport	GO:0006913	1	0	334	28	1	21031	NPM1
GO:BP	cellular component disassembly involved in execution phase of apoptosis	GO:0006921	1	0	32	28	1	21031	NMNAT1
GO:BP	chemotaxis	GO:0006935	1	0	463	28	1	21031	SMOC2
GO:BP	muscle contraction	GO:0006936	1	0	342	28	1	21031	CD38
GO:BP	smooth muscle contraction	GO:0006939	1	0	104	28	1	21031	CD38
GO:BP	defense response	GO:0006952	1	0	1791	28	6	21031	CLEC1B,EREG,PTPN1,KYNU,EPHB6,SMPD1
GO:BP	inflammatory response	GO:0006954	1	0	829	28	1	21031	EPHB6
GO:BP	apoptotic process	GO:0006915	1	0	1913	28	6	21031	TNFRSF12A,PTPN1,CD38,NMNAT1,SMPD1,NPM1
GO:BP	intracellular iron ion homeostasis	GO:0006879	1	0	71	28	1	21031	SCARA5
GO:BP	cell communication	GO:0007154	1	0	6537	28	14	21031	RGMA,TNFRSF12A,MANF,CLEC1B,WWP2,EREG,PTPN1,CD38,EPHB6,CD63,NMNAT1,SMPD1,SMOC2,NPM1
GO:BP	homophilic cell adhesion via plasma membrane adhesion molecules	GO:0007156	1	0	168	28	1	21031	DSG3
GO:BP	regulation of mitotic cell cycle	GO:0007346	1	0	496	28	2	21031	EREG,SMOC2
GO:BP	nervous system development	GO:0007399	1	0	2531	28	7	21031	RGMA,MANF,BCAN,TBCB,NCAN,CD38,SMPD1
GO:BP	neuroblast proliferation	GO:0007405	1	0	82	28	2	21031	BCAN,NCAN
GO:BP	axonogenesis	GO:0007409	1	0	466	28	1	21031	RGMA
GO:BP	central nervous system development	GO:0007417	1	0	1035	28	2	21031	BCAN,NCAN
GO:BP	brain development	GO:0007420	1	0	736	28	1	21031	BCAN
GO:BP	female gamete generation	GO:0007292	1	0	166	28	1	21031	EREG
GO:BP	sex differentiation	GO:0007548	1	0	290	28	1	21031	EREG
GO:BP	response to nutrient	GO:0007584	1	0	167	28	1	21031	KYNU
GO:BP	blood circulation	GO:0008015	1	0	507	28	2	21031	MANF,CD38
GO:BP	protein localization	GO:0008104	1	0	2731	28	7	21031	WWP2,PTPN1,MSR1,CD38,CD63,NPM1,SRP14
GO:BP	biological_process	GO:0008150	1	0	21031	28	28	21031	RGMA,TNFRSF12A,MANF,IFI30,CLEC1B,BCAN,HMOX2,TBCB,PMVK,WWP2,EREG,NAA10,PTPN1,FKBP5,MSR1,NCAN,KYNU,SCARA5,CD38,EPHB6,CD63,NMNAT1,SMPD1,SMOC2,DSG3,NPM1,SRP14,RBKS
GO:BP	metabolic process	GO:0008152	1	0	14261	28	18	21031	RGMA,HMOX2,TBCB,PMVK,WWP2,EREG,NAA10,PTPN1,FKBP5,MSR1,KYNU,CD38,EPHB6,NMNAT1,SMPD1,SMOC2,NPM1,RBKS
GO:BP	steroid metabolic process	GO:0008202	1	0	325	28	2	21031	PMVK,SMPD1
GO:BP	female pregnancy	GO:0007565	1	0	182	28	1	21031	CD38
GO:BP	cell adhesion	GO:0007155	1	0	1512	28	6	21031	TNFRSF12A,BCAN,NCAN,EPHB6,CD63,DSG3
GO:BP	germ cell development	GO:0007281	1	0	367	28	1	21031	EREG
GO:BP	multicellular organism development	GO:0007275	1	0	4643	28	10	21031	RGMA,TNFRSF12A,MANF,BCAN,TBCB,EREG,NCAN,CD38,SMPD1,SMOC2
GO:BP	leukocyte cell-cell adhesion	GO:0007159	1	0	403	28	1	21031	EPHB6
GO:BP	cell-matrix adhesion	GO:0007160	1	0	235	28	1	21031	CD63
GO:BP	signal transduction	GO:0007165	1	0	5959	28	14	21031	RGMA,TNFRSF12A,MANF,CLEC1B,WWP2,EREG,PTPN1,CD38,EPHB6,CD63,NMNAT1,SMPD1,SMOC2,NPM1
GO:BP	cell surface receptor signaling pathway	GO:0007166	1	0	2799	28	10	21031	RGMA,TNFRSF12A,CLEC1B,WWP2,EREG,PTPN1,CD38,EPHB6,CD63,SMOC2
GO:BP	enzyme-linked receptor protein signaling pathway	GO:0007167	1	0	967	28	6	21031	RGMA,EREG,PTPN1,EPHB6,CD63,SMOC2
GO:BP	transmembrane receptor protein tyrosine kinase signaling pathway	GO:0007169	1	0	616	28	5	21031	EREG,PTPN1,EPHB6,CD63,SMOC2
GO:BP	gamete generation	GO:0007276	1	0	819	28	1	21031	EREG
GO:BP	epidermal growth factor receptor signaling pathway	GO:0007173	1	0	103	28	1	21031	EREG
GO:BP	G protein-coupled receptor signaling pathway	GO:0007186	1	0	1281	28	1	21031	EREG
GO:BP	positive regulation of cytosolic calcium ion concentration	GO:0007204	1	0	170	28	1	21031	CD38
GO:BP	Notch signaling pathway	GO:0007219	1	0	184	28	1	21031	WWP2
GO:BP	integrin-mediated signaling pathway	GO:0007229	1	0	117	28	1	21031	CD63
GO:BP	cell-cell signaling	GO:0007267	1	0	1704	28	2	21031	EREG,CD38
GO:BP	chemical synaptic transmission	GO:0007268	1	0	750	28	1	21031	CD38
GO:BP	transmembrane receptor protein serine/threonine kinase signaling pathway	GO:0007178	1	0	374	28	1	21031	RGMA
GO:BP	intracellular monoatomic ion homeostasis	GO:0006873	1	0	538	28	1	21031	SCARA5
GO:BP	lipid transport	GO:0006869	1	0	435	28	1	21031	MSR1
GO:BP	extracellular transport	GO:0006858	1	0	46	28	1	21031	WWP2
GO:BP	regulation of translation	GO:0006417	1	0	378	28	1	21031	NPM1
GO:BP	regulation of translational initiation	GO:0006446	1	0	83	28	1	21031	NPM1
GO:BP	protein folding	GO:0006457	1	0	217	28	2	21031	TBCB,FKBP5
GO:BP	protein phosphorylation	GO:0006468	1	0	1346	28	5	21031	EREG,PTPN1,EPHB6,SMPD1,NPM1
GO:BP	negative regulation of protein kinase activity	GO:0006469	1	0	150	28	3	21031	PTPN1,SMPD1,NPM1
GO:BP	protein dephosphorylation	GO:0006470	1	0	218	28	2	21031	PTPN1,SMPD1
GO:BP	translational initiation	GO:0006413	1	0	128	28	1	21031	NPM1
GO:BP	protein acetylation	GO:0006473	1	0	57	28	1	21031	NAA10
GO:BP	internal protein amino acid acetylation	GO:0006475	1	0	10	28	1	21031	NAA10
GO:BP	proteolysis	GO:0006508	1	0	1573	28	2	21031	RGMA,WWP2
GO:BP	membrane protein ectodomain proteolysis	GO:0006509	1	0	47	28	1	21031	RGMA
GO:BP	ubiquitin-dependent protein catabolic process	GO:0006511	1	0	599	28	1	21031	WWP2
GO:BP	peptide metabolic process	GO:0006518	1	0	911	28	1	21031	NPM1
GO:BP	amino acid metabolic process	GO:0006520	1	0	297	28	1	21031	KYNU
GO:BP	N-terminal protein amino acid acetylation	GO:0006474	1	0	15	28	1	21031	NAA10
GO:BP	tryptophan metabolic process	GO:0006568	1	0	11	28	1	21031	KYNU
GO:BP	translation	GO:0006412	1	0	723	28	1	21031	NPM1
GO:BP	RNA catabolic process	GO:0006401	1	0	306	28	1	21031	NPM1
GO:BP	DNA replication	GO:0006260	1	0	281	28	1	21031	EREG
GO:BP	regulation of DNA replication	GO:0006275	1	0	123	28	1	21031	EREG
GO:BP	DNA repair	GO:0006281	1	0	604	28	1	21031	NPM1
GO:BP	DNA catabolic process	GO:0006308	1	0	31	28	1	21031	NMNAT1
GO:BP	apoptotic DNA fragmentation	GO:0006309	1	0	19	28	1	21031	NMNAT1
GO:BP	chromatin organization	GO:0006325	1	0	816	28	1	21031	NPM1
GO:BP	mRNA catabolic process	GO:0006402	1	0	251	28	1	21031	NPM1
GO:BP	nucleosome assembly	GO:0006334	1	0	115	28	1	21031	NPM1
GO:BP	DNA-templated transcription	GO:0006351	1	0	3569	28	6	21031	RGMA,WWP2,EREG,CD38,NMNAT1,NPM1
GO:BP	regulation of DNA-templated transcription	GO:0006355	1	0	3446	28	6	21031	RGMA,WWP2,EREG,CD38,NMNAT1,NPM1
GO:BP	regulation of transcription by RNA polymerase II	GO:0006357	1	0	2567	28	3	21031	RGMA,WWP2,NPM1
GO:BP	transcription by RNA polymerase II	GO:0006366	1	0	2691	28	3	21031	RGMA,WWP2,NPM1
GO:BP	RNA processing	GO:0006396	1	0	3382	28	1	21031	NPM1
GO:BP	mRNA processing	GO:0006397	1	0	1923	28	1	21031	NPM1
GO:BP	chromatin remodeling	GO:0006338	1	0	664	28	1	21031	NPM1
GO:BP	tryptophan catabolic process	GO:0006569	1	0	9	28	1	21031	KYNU
GO:BP	biogenic amine metabolic process	GO:0006576	1	0	99	28	1	21031	KYNU
GO:BP	indolalkylamine metabolic process	GO:0006586	1	0	13	28	1	21031	KYNU
GO:BP	NADPH regeneration	GO:0006740	1	0	24	28	1	21031	RBKS
GO:BP	nucleoside phosphate metabolic process	GO:0006753	1	0	609	28	5	21031	PMVK,KYNU,CD38,NMNAT1,RBKS
GO:BP	porphyrin-containing compound metabolic process	GO:0006778	1	0	55	28	1	21031	HMOX2
GO:BP	porphyrin-containing compound catabolic process	GO:0006787	1	0	13	28	1	21031	HMOX2
GO:BP	heme oxidation	GO:0006788	1	0	2	28	1	21031	HMOX2
GO:BP	sulfur compound metabolic process	GO:0006790	1	0	320	28	1	21031	PMVK
GO:BP	NADP metabolic process	GO:0006739	1	0	46	28	1	21031	RBKS
GO:BP	phosphorus metabolic process	GO:0006793	1	0	2596	28	10	21031	PMVK,EREG,PTPN1,KYNU,CD38,EPHB6,NMNAT1,SMPD1,NPM1,RBKS
GO:BP	nitrogen compound metabolic process	GO:0006807	1	0	11995	28	17	21031	RGMA,HMOX2,TBCB,PMVK,WWP2,EREG,NAA10,PTPN1,FKBP5,KYNU,CD38,EPHB6,NMNAT1,SMPD1,SMOC2,NPM1,RBKS
GO:BP	transport	GO:0006810	1	0	4350	28	8	21031	WWP2,PTPN1,MSR1,SCARA5,CD38,CD63,SMPD1,NPM1
GO:BP	monoatomic ion transport	GO:0006811	1	0	1256	28	3	21031	WWP2,SCARA5,CD63
GO:BP	monoatomic cation transport	GO:0006812	1	0	1033	28	3	21031	WWP2,SCARA5,CD63
GO:BP	potassium ion transport	GO:0006813	1	0	237	28	2	21031	WWP2,CD63
GO:BP	iron ion transport	GO:0006826	1	0	57	28	1	21031	SCARA5
GO:BP	phosphate-containing compound metabolic process	GO:0006796	1	0	2571	28	10	21031	PMVK,EREG,PTPN1,KYNU,CD38,EPHB6,NMNAT1,SMPD1,NPM1,RBKS
GO:BP	cellular aromatic compound metabolic process	GO:0006725	1	0	8280	28	11	21031	RGMA,HMOX2,PMVK,WWP2,EREG,KYNU,CD38,NMNAT1,SMOC2,NPM1,RBKS
GO:BP	isoprenoid metabolic process	GO:0006720	1	0	137	28	1	21031	PMVK
GO:BP	cholesterol biosynthetic process	GO:0006695	1	0	54	28	1	21031	PMVK
GO:BP	protein targeting	GO:0006605	1	0	544	28	1	21031	SRP14
GO:BP	protein targeting to membrane	GO:0006612	1	0	345	28	1	21031	SRP14
GO:BP	cotranslational protein targeting to membrane	GO:0006613	1	0	248	28	1	21031	SRP14
GO:BP	SRP-dependent cotranslational protein targeting to membrane	GO:0006614	1	0	243	28	1	21031	SRP14
GO:BP	lipid metabolic process	GO:0006629	1	0	1388	28	2	21031	PMVK,SMPD1
GO:BP	acyl-CoA metabolic process	GO:0006637	1	0	95	28	1	21031	PMVK
GO:BP	membrane lipid metabolic process	GO:0006643	1	0	208	28	1	21031	SMPD1
GO:BP	phospholipid metabolic process	GO:0006644	1	0	381	28	2	21031	PMVK,SMPD1
GO:BP	glycolipid metabolic process	GO:0006664	1	0	105	28	1	21031	SMPD1
GO:BP	sphingolipid metabolic process	GO:0006665	1	0	162	28	1	21031	SMPD1
GO:BP	ceramide metabolic process	GO:0006672	1	0	106	28	1	21031	SMPD1
GO:BP	sphingomyelin metabolic process	GO:0006684	1	0	20	28	1	21031	SMPD1
GO:BP	sphingomyelin catabolic process	GO:0006685	1	0	8	28	1	21031	SMPD1
GO:BP	glycosphingolipid metabolic process	GO:0006687	1	0	62	28	1	21031	SMPD1
GO:BP	steroid biosynthetic process	GO:0006694	1	0	179	28	1	21031	PMVK
GO:BP	purine nucleotide biosynthetic process	GO:0006164	1	0	257	28	2	21031	KYNU,NMNAT1
GO:BP	cholesterol metabolic process	GO:0008203	1	0	137	28	2	21031	PMVK,SMPD1
GO:BP	regulation of blood pressure	GO:0008217	1	0	185	28	1	21031	MANF
GO:BP	cell population proliferation	GO:0008283	1	0	2006	28	7	21031	IFI30,BCAN,EREG,NCAN,CD38,EPHB6,NPM1
GO:BP	response to topologically incorrect protein	GO:0035966	1	0	150	28	2	21031	MANF,PTPN1
GO:BP	cellular response to topologically incorrect protein	GO:0035967	1	0	102	28	1	21031	PTPN1
GO:BP	protein modification process	GO:0036211	1	0	3031	28	7	21031	WWP2,EREG,NAA10,PTPN1,EPHB6,SMPD1,NPM1
GO:BP	response to decreased oxygen levels	GO:0036293	1	0	316	28	2	21031	HMOX2,CD38
GO:BP	response to sterol	GO:0036314	1	0	31	28	1	21031	PMVK
GO:BP	platelet morphogenesis	GO:0036344	1	0	25	28	1	21031	CLEC1B
GO:BP	cellular response to vascular endothelial growth factor stimulus	GO:0035924	1	0	64	28	2	21031	CD63,SMOC2
GO:BP	IRE1-mediated unfolded protein response	GO:0036498	1	0	21	28	1	21031	PTPN1
GO:BP	insulin receptor recycling	GO:0038020	1	0	4	28	1	21031	PTPN1
GO:BP	vascular endothelial growth factor signaling pathway	GO:0038084	1	0	45	28	2	21031	CD63,SMOC2
GO:BP	ERBB signaling pathway	GO:0038127	1	0	124	28	1	21031	EREG
GO:BP	ERBB2 signaling pathway	GO:0038128	1	0	23	28	1	21031	EREG
GO:BP	ERBB4 signaling pathway	GO:0038130	1	0	10	28	1	21031	EREG
GO:BP	ERBB2-EGFR signaling pathway	GO:0038134	1	0	8	28	1	21031	EREG
GO:BP	PERK-mediated unfolded protein response	GO:0036499	1	0	19	28	1	21031	PTPN1
GO:BP	ERBB2-ERBB4 signaling pathway	GO:0038135	1	0	5	28	1	21031	EREG
GO:BP	platelet-derived growth factor receptor-beta signaling pathway	GO:0035791	1	0	14	28	1	21031	PTPN1
GO:BP	endosome to melanosome transport	GO:0035646	1	0	10	28	1	21031	CD63
GO:BP	tube formation	GO:0035148	1	0	150	28	1	21031	RGMA
GO:BP	regulation of tube size	GO:0035150	1	0	150	28	2	21031	MANF,CD38
GO:BP	tube morphogenesis	GO:0035239	1	0	872	28	4	21031	RGMA,TNFRSF12A,EREG,SMOC2
GO:BP	tube development	GO:0035295	1	0	1091	28	4	21031	RGMA,TNFRSF12A,EREG,SMOC2
GO:BP	regulation of tube diameter	GO:0035296	1	0	149	28	2	21031	MANF,CD38
GO:BP	regulation of dephosphorylation	GO:0035303	1	0	107	28	1	21031	SMPD1
GO:BP	endothelial cell chemotaxis	GO:0035767	1	0	28	28	1	21031	SMOC2
GO:BP	regulation of protein dephosphorylation	GO:0035304	1	0	75	28	1	21031	SMPD1
GO:BP	positive regulation of protein dephosphorylation	GO:0035307	1	0	40	28	1	21031	SMPD1
GO:BP	peptidyl-tyrosine dephosphorylation	GO:0035335	1	0	25	28	1	21031	PTPN1
GO:BP	thioester metabolic process	GO:0035383	1	0	95	28	1	21031	PMVK
GO:BP	positive regulation of vascular wound healing	GO:0035470	1	0	6	28	1	21031	SMOC2
GO:BP	intracellular signal transduction	GO:0035556	1	0	2668	28	4	21031	PTPN1,NMNAT1,SMPD1,NPM1
GO:BP	establishment of protein localization to extracellular region	GO:0035592	1	0	367	28	1	21031	CD38
GO:BP	positive regulation of dephosphorylation	GO:0035306	1	0	50	28	1	21031	SMPD1
GO:BP	response to endoplasmic reticulum stress	GO:0034976	1	0	220	28	2	21031	MANF,PTPN1
GO:BP	ERBB4-ERBB4 signaling pathway	GO:0038138	1	0	6	28	1	21031	EREG
GO:BP	regulation of growth	GO:0040008	1	0	620	28	3	21031	RGMA,CD38,NPM1
GO:BP	ribosome biogenesis	GO:0042254	1	0	322	28	1	21031	NPM1
GO:BP	ribosome assembly	GO:0042255	1	0	63	28	1	21031	NPM1
GO:BP	ribosomal large subunit biogenesis	GO:0042273	1	0	75	28	1	21031	NPM1
GO:BP	ribosomal small subunit biogenesis	GO:0042274	1	0	101	28	1	21031	NPM1
GO:BP	vasoconstriction	GO:0042310	1	0	88	28	2	21031	MANF,CD38
GO:BP	regulation of phosphorylation	GO:0042325	1	0	966	28	4	21031	EREG,PTPN1,SMPD1,NPM1
GO:BP	response to chemical	GO:0042221	1	0	3957	28	10	21031	MANF,PMVK,EREG,PTPN1,MSR1,KYNU,CD38,SMPD1,SMOC2,NPM1
GO:BP	negative regulation of phosphorylation	GO:0042326	1	0	288	28	3	21031	PTPN1,SMPD1,NPM1
GO:BP	taxis	GO:0042330	1	0	465	28	1	21031	SMOC2
GO:BP	regulation of membrane potential	GO:0042391	1	0	433	28	1	21031	WWP2
GO:BP	indole-containing compound metabolic process	GO:0042430	1	0	24	28	1	21031	KYNU
GO:BP	indole-containing compound catabolic process	GO:0042436	1	0	9	28	1	21031	KYNU
GO:BP	pigment metabolic process	GO:0042440	1	0	82	28	1	21031	HMOX2
GO:BP	benzene-containing compound metabolic process	GO:0042537	1	0	26	28	1	21031	KYNU
GO:BP	positive regulation of phosphorylation	GO:0042327	1	0	630	28	2	21031	EREG,PTPN1
GO:BP	growth	GO:0040007	1	0	939	28	4	21031	RGMA,EREG,CD38,NPM1
GO:BP	response to cocaine	GO:0042220	1	0	51	28	1	21031	SMPD1
GO:BP	cellular ketone metabolic process	GO:0042180	1	0	223	28	1	21031	KYNU
GO:BP	locomotion	GO:0040011	1	0	1234	28	1	21031	SMOC2
GO:BP	regulation of locomotion	GO:0040012	1	0	1038	28	1	21031	SMOC2
GO:BP	positive regulation of locomotion	GO:0040017	1	0	583	28	1	21031	SMOC2
GO:BP	regulation of fibroblast growth factor receptor signaling pathway	GO:0040036	1	0	33	28	1	21031	SMOC2
GO:BP	wound healing	GO:0042060	1	0	425	28	4	21031	TNFRSF12A,EREG,SMPD1,SMOC2
GO:BP	gliogenesis	GO:0042063	1	0	345	28	2	21031	BCAN,NCAN
GO:BP	ketone catabolic process	GO:0042182	1	0	16	28	1	21031	KYNU
GO:BP	T cell proliferation	GO:0042098	1	0	214	28	1	21031	EPHB6
GO:BP	T cell activation	GO:0042110	1	0	555	28	1	21031	EPHB6
GO:BP	B cell activation	GO:0042113	1	0	281	28	1	21031	CD38
GO:BP	regulation of cell population proliferation	GO:0042127	1	0	1683	28	6	21031	IFI30,BCAN,EREG,NCAN,CD38,NPM1
GO:BP	heme catabolic process	GO:0042167	1	0	11	28	1	21031	HMOX2
GO:BP	heme metabolic process	GO:0042168	1	0	47	28	1	21031	HMOX2
GO:BP	regulation of protein catabolic process	GO:0042176	1	0	365	28	1	21031	RGMA
GO:BP	B cell proliferation	GO:0042100	1	0	105	28	1	21031	CD38
GO:BP	regulation of monoatomic ion transmembrane transport	GO:0034765	1	0	323	28	2	21031	WWP2,CD63
GO:BP	regulation of transmembrane transport	GO:0034762	1	0	446	28	2	21031	WWP2,CD63
GO:BP	iron ion transmembrane transport	GO:0034755	1	0	19	28	1	21031	SCARA5
GO:BP	positive regulation of mononuclear cell proliferation	GO:0032946	1	0	147	28	1	21031	CD38
GO:BP	cellular anatomical entity morphogenesis	GO:0032989	1	0	785	28	1	21031	RGMA
GO:BP	muscle cell proliferation	GO:0033002	1	0	208	28	1	21031	EREG
GO:BP	tetrapyrrole metabolic process	GO:0033013	1	0	64	28	1	21031	HMOX2
GO:BP	tetrapyrrole catabolic process	GO:0033015	1	0	13	28	1	21031	HMOX2
GO:BP	macromolecule localization	GO:0033036	1	0	3210	28	7	21031	WWP2,PTPN1,MSR1,CD38,CD63,NPM1,SRP14
GO:BP	regulation of mononuclear cell proliferation	GO:0032944	1	0	241	28	1	21031	CD38
GO:BP	regulation of organelle organization	GO:0033043	1	0	1173	28	3	21031	EREG,NAA10,NPM1
GO:BP	cellular pigmentation	GO:0033059	1	0	64	28	1	21031	CD63
GO:BP	negative regulation of RNA splicing	GO:0033119	1	0	28	28	1	21031	NPM1
GO:BP	regulation of intracellular protein transport	GO:0033157	1	0	154	28	1	21031	PTPN1
GO:BP	response to hydroperoxide	GO:0033194	1	0	19	28	1	21031	CD38
GO:BP	response to vitamin	GO:0033273	1	0	91	28	1	21031	KYNU
GO:BP	protein localization to organelle	GO:0033365	1	0	1184	28	2	21031	NPM1,SRP14
GO:BP	regulation of chromosome organization	GO:0033044	1	0	248	28	1	21031	NAA10
GO:BP	cellular response to stress	GO:0033554	1	0	1770	28	5	21031	RGMA,MANF,PTPN1,SCARA5,NPM1
GO:BP	mononuclear cell proliferation	GO:0032943	1	0	315	28	2	21031	CD38,EPHB6
GO:BP	regulation of microtubule-based process	GO:0032886	1	0	264	28	1	21031	NPM1
GO:BP	response to retinoic acid	GO:0032526	1	0	110	28	1	21031	CD38
GO:BP	regulation of cellular component size	GO:0032535	1	0	376	28	2	21031	RGMA,NPM1
GO:BP	response to progesterone	GO:0032570	1	0	40	28	1	21031	CD38
GO:BP	interleukin-6 production	GO:0032635	1	0	151	28	1	21031	EREG
GO:BP	regulation of interleukin-6 production	GO:0032675	1	0	151	28	1	21031	EREG
GO:BP	positive regulation of interleukin-6 production	GO:0032755	1	0	97	28	1	21031	EREG
GO:BP	secretion by cell	GO:0032940	1	0	827	28	1	21031	CD38
GO:BP	RNA biosynthetic process	GO:0032774	1	0	3601	28	6	21031	RGMA,WWP2,EREG,CD38,NMNAT1,NPM1
GO:BP	receptor catabolic process	GO:0032801	1	0	27	28	1	21031	PTPN1
GO:BP	response to insulin	GO:0032868	1	0	263	28	1	21031	PTPN1
GO:BP	cellular response to insulin stimulus	GO:0032869	1	0	200	28	1	21031	PTPN1
GO:BP	cellular response to hormone stimulus	GO:0032870	1	0	609	28	1	21031	PTPN1
GO:BP	regulation of localization	GO:0032879	1	0	2018	28	7	21031	WWP2,PTPN1,MSR1,CD38,CD63,SMPD1,NPM1
GO:BP	regulation of protein localization	GO:0032880	1	0	889	28	4	21031	WWP2,PTPN1,CD38,NPM1
GO:BP	monocarboxylic acid metabolic process	GO:0032787	1	0	629	28	1	21031	KYNU
GO:BP	membrane protein proteolysis	GO:0033619	1	0	61	28	1	21031	RGMA
GO:BP	negative regulation of kinase activity	GO:0033673	1	0	159	28	3	21031	PTPN1,SMPD1,NPM1
GO:BP	positive regulation of kinase activity	GO:0033674	1	0	292	28	2	21031	EREG,PTPN1
GO:BP	response to type II interferon	GO:0034341	1	0	146	28	1	21031	KYNU
GO:BP	'de novo' NAD biosynthetic process from tryptophan	GO:0034354	1	0	7	28	1	21031	KYNU
GO:BP	plasma lipoprotein particle clearance	GO:0034381	1	0	40	28	1	21031	MSR1
GO:BP	protein localization to nucleus	GO:0034504	1	0	315	28	1	21031	NPM1
GO:BP	response to vitamin B6	GO:0034516	1	0	2	28	1	21031	KYNU
GO:BP	cellular response to heat	GO:0034605	1	0	63	28	1	21031	SCARA5
GO:BP	response to type I interferon	GO:0034340	1	0	88	28	2	21031	PTPN1,SMPD1
GO:BP	response to tumor necrosis factor	GO:0034612	1	0	249	28	1	21031	SMPD1
GO:BP	'de novo' NAD biosynthetic process	GO:0034627	1	0	8	28	1	21031	KYNU
GO:BP	cellular nitrogen compound metabolic process	GO:0034641	1	0	8692	28	12	21031	RGMA,HMOX2,PMVK,WWP2,EREG,KYNU,CD38,NMNAT1,SMPD1,SMOC2,NPM1,RBKS
GO:BP	cellular response to UV	GO:0034644	1	0	90	28	2	21031	SMPD1,NPM1
GO:BP	nucleobase-containing compound biosynthetic process	GO:0034654	1	0	4027	28	8	21031	RGMA,WWP2,EREG,KYNU,CD38,NMNAT1,SMOC2,NPM1
GO:BP	nucleobase-containing compound catabolic process	GO:0034655	1	0	526	28	2	21031	NMNAT1,NPM1
GO:BP	nucleosome organization	GO:0034728	1	0	135	28	1	21031	NPM1
GO:BP	cellular response to unfolded protein	GO:0034620	1	0	91	28	1	21031	PTPN1
GO:BP	cell junction organization	GO:0034330	1	0	759	28	1	21031	BCAN
GO:BP	positive regulation of amide metabolic process	GO:0034250	1	0	166	28	1	21031	NPM1
GO:BP	regulation of amide metabolic process	GO:0034248	1	0	439	28	1	21031	NPM1
GO:BP	ribosome localization	GO:0033750	1	0	14	28	1	21031	NPM1
GO:BP	nucleoside bisphosphate metabolic process	GO:0033865	1	0	123	28	1	21031	PMVK
GO:BP	ribonucleoside bisphosphate metabolic process	GO:0033875	1	0	123	28	1	21031	PMVK
GO:BP	response to lipid	GO:0033993	1	0	920	28	2	21031	PMVK,CD38
GO:BP	purine nucleoside bisphosphate metabolic process	GO:0034032	1	0	123	28	1	21031	PMVK
GO:BP	maintenance of sister chromatid cohesion	GO:0034086	1	0	13	28	1	21031	NAA10
GO:BP	maintenance of mitotic sister chromatid cohesion	GO:0034088	1	0	13	28	1	21031	NAA10
GO:BP	regulation of maintenance of sister chromatid cohesion	GO:0034091	1	0	9	28	1	21031	NAA10
GO:BP	negative regulation of maintenance of sister chromatid cohesion	GO:0034092	1	0	3	28	1	21031	NAA10
GO:BP	response to cytokine	GO:0034097	1	0	932	28	5	21031	EREG,PTPN1,KYNU,CD38,SMPD1
GO:BP	regulation of tissue remodeling	GO:0034103	1	0	76	28	1	21031	CD38
GO:BP	negative regulation of tissue remodeling	GO:0034104	1	0	23	28	1	21031	CD38
GO:BP	regulation of maintenance of mitotic sister chromatid cohesion	GO:0034182	1	0	9	28	1	21031	NAA10
GO:BP	negative regulation of maintenance of mitotic sister chromatid cohesion	GO:0034183	1	0	3	28	1	21031	NAA10
GO:BP	monoatomic ion transmembrane transport	GO:0034220	1	0	1013	28	3	21031	WWP2,SCARA5,CD63
GO:BP	antigen processing and presentation of exogenous peptide antigen via MHC class I	GO:0042590	1	0	9	28	1	21031	IFI30
GO:BP	multicellular organism reproduction	GO:0032504	1	0	978	28	1	21031	EREG
GO:BP	homeostatic process	GO:0042592	1	0	1712	28	3	21031	SCARA5,CD38,NPM1
GO:BP	ovulation cycle	GO:0042698	1	0	72	28	1	21031	EREG
GO:BP	regulation of bone resorption	GO:0045124	1	0	45	28	1	21031	CD38
GO:BP	development of primary sexual characteristics	GO:0045137	1	0	239	28	1	21031	EREG
GO:BP	establishment of protein localization	GO:0045184	1	0	1924	28	7	21031	WWP2,PTPN1,MSR1,CD38,CD63,NPM1,SRP14
GO:BP	external encapsulating structure organization	GO:0045229	1	0	326	28	1	21031	SMOC2
GO:BP	leukocyte activation	GO:0045321	1	0	946	28	2	21031	CD38,EPHB6
GO:BP	bone resorption	GO:0045453	1	0	69	28	1	21031	CD38
GO:BP	positive regulation of innate immune response	GO:0045089	1	0	345	28	1	21031	EREG
GO:BP	regulation of cell differentiation	GO:0045595	1	0	1576	28	5	21031	RGMA,BCAN,EREG,MSR1,NCAN
GO:BP	positive regulation of cell differentiation	GO:0045597	1	0	864	28	3	21031	BCAN,MSR1,NCAN
GO:BP	positive regulation of translation	GO:0045727	1	0	140	28	1	21031	NPM1
GO:BP	positive regulation of protein catabolic process	GO:0045732	1	0	206	28	1	21031	RGMA
GO:BP	positive regulation of DNA replication	GO:0045740	1	0	38	28	1	21031	EREG
GO:BP	positive regulation of fibroblast growth factor receptor signaling pathway	GO:0045743	1	0	9	28	1	21031	SMOC2
GO:BP	negative regulation of Notch signaling pathway	GO:0045746	1	0	39	28	1	21031	WWP2
GO:BP	negative regulation of cell differentiation	GO:0045596	1	0	681	28	2	21031	RGMA,EREG
GO:BP	regulation of angiogenesis	GO:0045765	1	0	288	28	1	21031	SMOC2
GO:BP	regulation of innate immune response	GO:0045088	1	0	415	28	2	21031	EREG,PTPN1
GO:BP	protein targeting to ER	GO:0045047	1	0	263	28	1	21031	SRP14
GO:BP	cellular nitrogen compound biosynthetic process	GO:0044271	1	0	4836	28	9	21031	RGMA,WWP2,EREG,KYNU,CD38,NMNAT1,SMPD1,SMOC2,NPM1
GO:BP	small molecule metabolic process	GO:0044281	1	0	1813	28	6	21031	PMVK,KYNU,CD38,NMNAT1,SMPD1,RBKS
GO:BP	small molecule catabolic process	GO:0044282	1	0	379	28	2	21031	KYNU,RBKS
GO:BP	small molecule biosynthetic process	GO:0044283	1	0	592	28	2	21031	PMVK,KYNU
GO:BP	cellular response to fibroblast growth factor stimulus	GO:0044344	1	0	108	28	1	21031	SMOC2
GO:BP	negative regulation of protein kinase activity by regulation of protein phosphorylation	GO:0044387	1	0	6	28	1	21031	NPM1
GO:BP	innate immune response	GO:0045087	1	0	965	28	4	21031	EREG,PTPN1,KYNU,SMPD1
GO:BP	biological process involved in symbiotic interaction	GO:0044403	1	0	319	28	2	21031	WWP2,SMPD1
GO:BP	biological process involved in interspecies interaction between organisms	GO:0044419	1	0	1724	28	6	21031	WWP2,EREG,PTPN1,FKBP5,KYNU,SMPD1
GO:BP	multi-organism reproductive process	GO:0044703	1	0	204	28	1	21031	CD38
GO:BP	multi-multicellular organism process	GO:0044706	1	0	213	28	1	21031	CD38
GO:BP	cell cycle phase transition	GO:0044770	1	0	537	28	1	21031	NPM1
GO:BP	cell cycle G2/M phase transition	GO:0044839	1	0	154	28	1	21031	NPM1
GO:BP	lipoprotein localization	GO:0044872	1	0	18	28	1	21031	MSR1
GO:BP	symbiont entry into host	GO:0044409	1	0	163	28	2	21031	WWP2,SMPD1
GO:BP	cellular nitrogen compound catabolic process	GO:0044270	1	0	567	28	4	21031	HMOX2,KYNU,NMNAT1,NPM1
GO:BP	positive regulation of angiogenesis	GO:0045766	1	0	165	28	1	21031	SMOC2
GO:BP	negative regulation of bone resorption	GO:0045779	1	0	17	28	1	21031	CD38
GO:BP	positive regulation of phosphate metabolic process	GO:0045937	1	0	705	28	3	21031	EREG,PTPN1,SMPD1
GO:BP	positive regulation of transcription by RNA polymerase II	GO:0045944	1	0	1253	28	3	21031	RGMA,WWP2,NPM1
GO:BP	ATP metabolic process	GO:0046034	1	0	223	28	1	21031	NMNAT1
GO:BP	pigment catabolic process	GO:0046149	1	0	11	28	1	21031	HMOX2
GO:BP	alcohol biosynthetic process	GO:0046165	1	0	135	28	1	21031	PMVK
GO:BP	monosaccharide catabolic process	GO:0046365	1	0	48	28	1	21031	RBKS
GO:BP	negative regulation of phosphate metabolic process	GO:0045936	1	0	355	28	3	21031	PTPN1,SMPD1,NPM1
GO:BP	carboxylic acid biosynthetic process	GO:0046394	1	0	324	28	1	21031	KYNU
GO:BP	organophosphate catabolic process	GO:0046434	1	0	237	28	1	21031	SMPD1
GO:BP	membrane lipid catabolic process	GO:0046466	1	0	37	28	1	21031	SMPD1
GO:BP	membrane lipid biosynthetic process	GO:0046467	1	0	149	28	1	21031	SMPD1
GO:BP	heterocycle metabolic process	GO:0046483	1	0	8228	28	11	21031	RGMA,HMOX2,PMVK,WWP2,EREG,KYNU,CD38,NMNAT1,SMOC2,NPM1,RBKS
GO:BP	isopentenyl diphosphate metabolic process	GO:0046490	1	0	5	28	1	21031	PMVK
GO:BP	ceramide biosynthetic process	GO:0046513	1	0	68	28	1	21031	SMPD1
GO:BP	carboxylic acid catabolic process	GO:0046395	1	0	252	28	1	21031	KYNU
GO:BP	positive regulation of blood pressure	GO:0045777	1	0	32	28	1	21031	MANF
GO:BP	positive regulation of nucleobase-containing compound metabolic process	GO:0045935	1	0	2052	28	6	21031	RGMA,WWP2,EREG,CD38,SMOC2,NPM1
GO:BP	positive regulation of mitotic cell cycle	GO:0045931	1	0	120	28	1	21031	SMOC2
GO:BP	positive regulation of cell adhesion	GO:0045785	1	0	477	28	1	21031	EPHB6
GO:BP	negative regulation of cell cycle	GO:0045786	1	0	388	28	2	21031	NAA10,NPM1
GO:BP	positive regulation of cell cycle	GO:0045787	1	0	349	28	3	21031	EREG,SMOC2,NPM1
GO:BP	positive regulation of endocytosis	GO:0045807	1	0	153	28	2	21031	CD63,SMPD1
GO:BP	positive regulation of mitotic nuclear division	GO:0045840	1	0	45	28	1	21031	EREG
GO:BP	regulation of protein kinase activity	GO:0045859	1	0	451	28	4	21031	EREG,PTPN1,SMPD1,NPM1
GO:BP	negative regulation of nucleobase-containing compound metabolic process	GO:0045934	1	0	1588	28	5	21031	WWP2,EREG,CD38,NMNAT1,NPM1
GO:BP	positive regulation of protein kinase activity	GO:0045860	1	0	275	28	2	21031	EREG,PTPN1
GO:BP	negative regulation of sister chromatid cohesion	GO:0045875	1	0	5	28	1	21031	NAA10
GO:BP	negative regulation of DNA-templated transcription	GO:0045892	1	0	1333	28	4	21031	WWP2,EREG,CD38,NMNAT1
GO:BP	positive regulation of DNA-templated transcription	GO:0045893	1	0	1703	28	4	21031	RGMA,WWP2,CD38,NPM1
GO:BP	positive regulation of vasoconstriction	GO:0045907	1	0	32	28	1	21031	CD38
GO:BP	negative regulation of growth	GO:0045926	1	0	244	28	1	21031	RGMA
GO:BP	positive regulation of growth	GO:0045927	1	0	258	28	1	21031	CD38
GO:BP	positive regulation of proteolysis	GO:0045862	1	0	320	28	1	21031	RGMA
GO:BP	cellular lipid metabolic process	GO:0044255	1	0	1005	28	2	21031	PMVK,SMPD1
GO:BP	cellular biosynthetic process	GO:0044249	1	0	10565	28	14	21031	RGMA,TBCB,PMVK,WWP2,EREG,NAA10,FKBP5,MSR1,KYNU,CD38,NMNAT1,SMPD1,SMOC2,NPM1
GO:BP	cellular catabolic process	GO:0044248	1	0	1600	28	7	21031	RGMA,HMOX2,PTPN1,KYNU,NMNAT1,SMPD1,NPM1
GO:BP	response to external biotic stimulus	GO:0043207	1	0	1551	28	5	21031	EREG,PTPN1,FKBP5,KYNU,SMPD1
GO:BP	regulation of potassium ion transport	GO:0043266	1	0	94	28	2	21031	WWP2,CD63
GO:BP	regulation of monoatomic ion transport	GO:0043269	1	0	451	28	2	21031	WWP2,CD63
GO:BP	response to alkaloid	GO:0043279	1	0	95	28	1	21031	SMPD1
GO:BP	response to dsRNA	GO:0043331	1	0	59	28	1	21031	NPM1
GO:BP	regulation of MAP kinase activity	GO:0043405	1	0	124	28	2	21031	PTPN1,SMPD1
GO:BP	macromolecule metabolic process	GO:0043170	1	0	12170	28	14	21031	RGMA,TBCB,WWP2,EREG,NAA10,PTPN1,FKBP5,MSR1,CD38,EPHB6,NMNAT1,SMPD1,SMOC2,NPM1
GO:BP	positive regulation of MAP kinase activity	GO:0043406	1	0	77	28	1	21031	PTPN1
GO:BP	regulation of MAPK cascade	GO:0043408	1	0	643	28	3	21031	PTPN1,NMNAT1,SMPD1
GO:BP	negative regulation of MAPK cascade	GO:0043409	1	0	158	28	2	21031	PTPN1,SMPD1
GO:BP	positive regulation of MAPK cascade	GO:0043410	1	0	461	28	2	21031	PTPN1,NMNAT1
GO:BP	macromolecule modification	GO:0043412	1	0	3262	28	7	21031	WWP2,EREG,NAA10,PTPN1,EPHB6,SMPD1,NPM1
GO:BP	anthranilate metabolic process	GO:0043420	1	0	3	28	1	21031	KYNU
GO:BP	negative regulation of DNA-binding transcription factor activity	GO:0043433	1	0	147	28	1	21031	WWP2
GO:BP	negative regulation of MAP kinase activity	GO:0043407	1	0	43	28	2	21031	PTPN1,SMPD1
GO:BP	response to peptide hormone	GO:0043434	1	0	429	28	2	21031	EREG,PTPN1
GO:BP	proteasome-mediated ubiquitin-dependent protein catabolic process	GO:0043161	1	0	400	28	1	21031	WWP2
GO:BP	negative regulation of catalytic activity	GO:0043086	1	0	396	28	3	21031	PTPN1,SMPD1,NPM1
GO:BP	luteinizing hormone signaling pathway	GO:0042700	1	0	3	28	1	21031	EREG
GO:BP	signal transduction in response to DNA damage	GO:0042770	1	0	197	28	1	21031	NPM1
GO:BP	amide transport	GO:0042886	1	0	319	28	1	21031	CD38
GO:BP	lipoprotein transport	GO:0042953	1	0	17	28	1	21031	MSR1
GO:BP	regulation of apoptotic process	GO:0042981	1	0	1463	28	6	21031	TNFRSF12A,PTPN1,CD38,NMNAT1,SMPD1,NPM1
GO:BP	chordate embryonic development	GO:0043009	1	0	670	28	1	21031	RGMA
GO:BP	receptor metabolic process	GO:0043112	1	0	72	28	1	21031	PTPN1
GO:BP	peptide biosynthetic process	GO:0043043	1	0	752	28	1	21031	NPM1
GO:BP	positive regulation of apoptotic process	GO:0043065	1	0	512	28	2	21031	TNFRSF12A,SMPD1
GO:BP	negative regulation of apoptotic process	GO:0043066	1	0	881	28	4	21031	PTPN1,CD38,NMNAT1,NPM1
GO:BP	regulation of programmed cell death	GO:0043067	1	0	1506	28	6	21031	TNFRSF12A,PTPN1,CD38,NMNAT1,SMPD1,NPM1
GO:BP	positive regulation of programmed cell death	GO:0043068	1	0	532	28	2	21031	TNFRSF12A,SMPD1
GO:BP	negative regulation of programmed cell death	GO:0043069	1	0	907	28	4	21031	PTPN1,CD38,NMNAT1,NPM1
GO:BP	positive regulation of catalytic activity	GO:0043085	1	0	773	28	2	21031	EREG,PTPN1
GO:BP	extracellular structure organization	GO:0043062	1	0	325	28	1	21031	SMOC2
GO:BP	oxoacid metabolic process	GO:0043436	1	0	921	28	1	21031	KYNU
GO:BP	pigmentation	GO:0043473	1	0	115	28	1	21031	CD63
GO:BP	pigment accumulation	GO:0043476	1	0	12	28	1	21031	CD63
GO:BP	modification-dependent macromolecule catabolic process	GO:0043632	1	0	620	28	1	21031	WWP2
GO:BP	dicarboxylic acid metabolic process	GO:0043648	1	0	93	28	1	21031	KYNU
GO:BP	dicarboxylic acid biosynthetic process	GO:0043650	1	0	13	28	1	21031	KYNU
GO:BP	post-translational protein modification	GO:0043687	1	0	1021	28	2	21031	WWP2,NPM1
GO:BP	regulation of biological process involved in symbiotic interaction	GO:0043903	1	0	64	28	1	21031	SMPD1
GO:BP	protein-containing complex organization	GO:0043933	1	0	4074	28	3	21031	TBCB,SCARA5,NPM1
GO:BP	keratinocyte proliferation	GO:0043616	1	0	57	28	1	21031	EREG
GO:BP	regulation of system process	GO:0044057	1	0	542	28	1	21031	CD38
GO:BP	regulation of cellular component biogenesis	GO:0044087	1	0	971	28	1	21031	NPM1
GO:BP	negative regulation of molecular function	GO:0044092	1	0	672	28	4	21031	WWP2,PTPN1,SMPD1,NPM1
GO:BP	positive regulation of molecular function	GO:0044093	1	0	1097	28	3	21031	EREG,PTPN1,NPM1
GO:BP	cellular metabolic process	GO:0044237	1	0	12881	28	18	21031	RGMA,HMOX2,TBCB,PMVK,WWP2,EREG,NAA10,PTPN1,FKBP5,MSR1,KYNU,CD38,EPHB6,NMNAT1,SMPD1,SMOC2,NPM1,RBKS
GO:BP	primary metabolic process	GO:0044238	1	0	12505	28	16	21031	RGMA,TBCB,PMVK,WWP2,EREG,NAA10,PTPN1,FKBP5,KYNU,CD38,EPHB6,NMNAT1,SMPD1,SMOC2,NPM1,RBKS
GO:BP	cellular lipid catabolic process	GO:0044242	1	0	225	28	1	21031	SMPD1
GO:BP	cellular component biogenesis	GO:0044085	1	0	4955	28	3	21031	TBCB,SCARA5,NPM1
GO:BP	amide biosynthetic process	GO:0043604	1	0	887	28	2	21031	SMPD1,NPM1
GO:BP	amide metabolic process	GO:0043603	1	0	1194	28	3	21031	PMVK,SMPD1,NPM1
GO:BP	skin development	GO:0043588	1	0	321	28	1	21031	EREG
GO:BP	cellular pigment accumulation	GO:0043482	1	0	12	28	1	21031	CD63
GO:BP	regulation of RNA splicing	GO:0043484	1	0	186	28	1	21031	NPM1
GO:BP	endosome to pigment granule transport	GO:0043485	1	0	10	28	1	21031	CD63
GO:BP	regulation of RNA stability	GO:0043487	1	0	187	28	1	21031	NPM1
GO:BP	regulation of mRNA stability	GO:0043488	1	0	174	28	1	21031	NPM1
GO:BP	regulation of JUN kinase activity	GO:0043506	1	0	40	28	1	21031	PTPN1
GO:BP	positive regulation of JUN kinase activity	GO:0043507	1	0	27	28	1	21031	PTPN1
GO:BP	regulation of DNA damage response, signal transduction by p53 class mediator	GO:0043516	1	0	41	28	1	21031	NPM1
GO:BP	regulation of neuron apoptotic process	GO:0043523	1	0	229	28	1	21031	NMNAT1
GO:BP	negative regulation of neuron apoptotic process	GO:0043524	1	0	161	28	1	21031	NMNAT1
GO:BP	endothelial cell migration	GO:0043542	1	0	219	28	1	21031	SMOC2
GO:BP	protein acylation	GO:0043543	1	0	93	28	1	21031	NAA10
GO:BP	regulation of kinase activity	GO:0043549	1	0	483	28	4	21031	EREG,PTPN1,SMPD1,NPM1
GO:BP	regulation of translation in response to stress	GO:0043555	1	0	24	28	1	21031	NPM1
GO:BP	regulation of translational initiation in response to stress	GO:0043558	1	0	15	28	1	21031	NPM1
GO:BP	muscle cell differentiation	GO:0042692	1	0	395	28	1	21031	EREG
GO:BP	cell death	GO:0008219	1	0	1988	28	6	21031	TNFRSF12A,PTPN1,CD38,NMNAT1,SMPD1,NPM1
GO:BP	developmental process	GO:0032502	1	0	6453	28	13	21031	RGMA,TNFRSF12A,MANF,CLEC1B,BCAN,TBCB,EREG,MSR1,NCAN,CD38,CD63,SMPD1,SMOC2
GO:BP	protein modification by small protein conjugation	GO:0032446	1	0	858	28	2	21031	WWP2,NPM1
GO:BP	negative regulation of gene expression	GO:0010629	1	0	1641	28	3	21031	WWP2,MSR1,NPM1
GO:BP	epithelial cell migration	GO:0010631	1	0	304	28	1	21031	SMOC2
GO:BP	regulation of epithelial cell migration	GO:0010632	1	0	228	28	1	21031	SMOC2
GO:BP	positive regulation of epithelial cell migration	GO:0010634	1	0	150	28	1	21031	SMOC2
GO:BP	positive regulation of organelle organization	GO:0010638	1	0	505	28	1	21031	EREG
GO:BP	negative regulation of organelle organization	GO:0010639	1	0	361	28	2	21031	NAA10,NPM1
GO:BP	positive regulation of gene expression	GO:0010628	1	0	1189	28	2	21031	EREG,NPM1
GO:BP	regulation of cell communication	GO:0010646	1	0	3443	28	10	21031	RGMA,TNFRSF12A,WWP2,PTPN1,CD38,CD63,NMNAT1,SMPD1,SMOC2,NPM1
GO:BP	negative regulation of cell communication	GO:0010648	1	0	1398	28	4	21031	WWP2,PTPN1,CD38,SMPD1
GO:BP	positive regulation of cell development	GO:0010720	1	0	450	28	2	21031	BCAN,NCAN
GO:BP	negative regulation of cell development	GO:0010721	1	0	279	28	1	21031	RGMA
GO:BP	macrophage derived foam cell differentiation	GO:0010742	1	0	37	28	1	21031	MSR1
GO:BP	regulation of macrophage derived foam cell differentiation	GO:0010743	1	0	31	28	1	21031	MSR1
GO:BP	positive regulation of macrophage derived foam cell differentiation	GO:0010744	1	0	18	28	1	21031	MSR1
GO:BP	positive regulation of cell communication	GO:0010647	1	0	1777	28	6	21031	TNFRSF12A,PTPN1,CD38,CD63,NMNAT1,SMOC2
GO:BP	regulation of hormone levels	GO:0010817	1	0	547	28	1	21031	CD38
GO:BP	post-transcriptional regulation of gene expression	GO:0010608	1	0	1092	28	1	21031	NPM1
GO:BP	positive regulation of macromolecule metabolic process	GO:0010604	1	0	3420	28	8	21031	RGMA,WWP2,EREG,PTPN1,CD38,SMPD1,SMOC2,NPM1
GO:BP	response to organonitrogen compound	GO:0010243	1	0	964	28	4	21031	EREG,PTPN1,KYNU,SMPD1
GO:BP	endomembrane system organization	GO:0010256	1	0	602	28	1	21031	SMPD1
GO:BP	membrane invagination	GO:0010324	1	0	66	28	1	21031	MSR1
GO:BP	gene expression	GO:0010467	1	0	9214	28	10	21031	RGMA,TBCB,WWP2,EREG,NAA10,FKBP5,MSR1,CD38,NMNAT1,NPM1
GO:BP	regulation of gene expression	GO:0010468	1	0	5526	28	7	21031	RGMA,WWP2,EREG,MSR1,CD38,NMNAT1,NPM1
GO:BP	proteasomal protein catabolic process	GO:0010498	1	0	496	28	1	21031	WWP2
GO:BP	negative regulation of macromolecule metabolic process	GO:0010605	1	0	3240	28	8	21031	WWP2,EREG,PTPN1,MSR1,CD38,NMNAT1,SMPD1,NPM1
GO:BP	regulation of macromolecule biosynthetic process	GO:0010556	1	0	5654	28	8	21031	RGMA,WWP2,EREG,MSR1,CD38,NMNAT1,SMOC2,NPM1
GO:BP	negative regulation of macromolecule biosynthetic process	GO:0010558	1	0	2773	28	6	21031	WWP2,EREG,MSR1,CD38,NMNAT1,NPM1
GO:BP	positive regulation of phosphorus metabolic process	GO:0010562	1	0	705	28	3	21031	EREG,PTPN1,SMPD1
GO:BP	negative regulation of phosphorus metabolic process	GO:0010563	1	0	356	28	3	21031	PTPN1,SMPD1,NPM1
GO:BP	regulation of cell cycle process	GO:0010564	1	0	724	28	3	21031	EREG,NAA10,NPM1
GO:BP	regulation of endothelial cell migration	GO:0010594	1	0	167	28	1	21031	SMOC2
GO:BP	positive regulation of endothelial cell migration	GO:0010595	1	0	105	28	1	21031	SMOC2
GO:BP	positive regulation of macromolecule biosynthetic process	GO:0010557	1	0	2603	28	6	21031	RGMA,WWP2,EREG,CD38,SMOC2,NPM1
GO:BP	response to ionizing radiation	GO:0010212	1	0	139	28	1	21031	SMPD1
GO:BP	regulation of centrosome duplication	GO:0010824	1	0	47	28	1	21031	NPM1
GO:BP	negative regulation of centrosome duplication	GO:0010826	1	0	12	28	1	21031	NPM1
GO:BP	protein transport	GO:0015031	1	0	1424	28	6	21031	WWP2,PTPN1,MSR1,CD38,CD63,NPM1
GO:BP	peptide transport	GO:0015833	1	0	279	28	1	21031	CD38
GO:BP	organic hydroxy compound transport	GO:0015850	1	0	286	28	1	21031	MSR1
GO:BP	sterol transport	GO:0015918	1	0	124	28	1	21031	MSR1
GO:BP	viral process	GO:0016032	1	0	429	28	2	21031	WWP2,SMPD1
GO:BP	lipid catabolic process	GO:0016042	1	0	344	28	1	21031	SMPD1
GO:BP	vascular associated smooth muscle contraction	GO:0014829	1	0	25	28	1	21031	CD38
GO:BP	cellular component organization	GO:0016043	1	0	8151	28	15	21031	RGMA,MANF,BCAN,TBCB,EREG,NAA10,PTPN1,MSR1,SCARA5,CD38,CD63,NMNAT1,SMPD1,SMOC2,NPM1
GO:BP	carbohydrate catabolic process	GO:0016052	1	0	159	28	1	21031	RBKS
GO:BP	organic acid biosynthetic process	GO:0016053	1	0	327	28	1	21031	KYNU
GO:BP	organic acid catabolic process	GO:0016054	1	0	252	28	1	21031	KYNU
GO:BP	RNA metabolic process	GO:0016070	1	0	6946	28	6	21031	RGMA,WWP2,EREG,CD38,NMNAT1,NPM1
GO:BP	mRNA metabolic process	GO:0016071	1	0	2169	28	2	21031	EREG,NPM1
GO:BP	sterol metabolic process	GO:0016125	1	0	152	28	2	21031	PMVK,SMPD1
GO:BP	cell growth	GO:0016049	1	0	499	28	3	21031	RGMA,CD38,NPM1
GO:BP	positive regulation of centrosome duplication	GO:0010825	1	0	4	28	1	21031	NPM1
GO:BP	artery smooth muscle contraction	GO:0014824	1	0	9	28	1	21031	CD38
GO:BP	response to organic cyclic compound	GO:0014070	1	0	905	28	6	21031	PMVK,MSR1,KYNU,CD38,SMPD1,NPM1
GO:BP	lipid localization	GO:0010876	1	0	483	28	1	21031	MSR1
GO:BP	cholesterol storage	GO:0010878	1	0	23	28	1	21031	MSR1
GO:BP	regulation of lipid storage	GO:0010883	1	0	50	28	1	21031	MSR1
GO:BP	positive regulation of lipid storage	GO:0010884	1	0	24	28	1	21031	MSR1
GO:BP	regulation of cholesterol storage	GO:0010885	1	0	17	28	1	21031	MSR1
GO:BP	positive regulation of cholesterol storage	GO:0010886	1	0	7	28	1	21031	MSR1
GO:BP	tonic smooth muscle contraction	GO:0014820	1	0	10	28	1	21031	CD38
GO:BP	negative regulation of cell cycle process	GO:0010948	1	0	302	28	2	21031	NAA10,NPM1
GO:BP	regulation of neuron projection development	GO:0010975	1	0	457	28	2	21031	RGMA,CD38
GO:BP	positive regulation of neuron projection development	GO:0010976	1	0	158	28	1	21031	RGMA
GO:BP	negative regulation of neuron projection development	GO:0010977	1	0	143	28	2	21031	RGMA,CD38
GO:BP	regulation of translational initiation by eIF2 alpha phosphorylation	GO:0010998	1	0	10	28	1	21031	NPM1
GO:BP	programmed cell death	GO:0012501	1	0	1984	28	6	21031	TNFRSF12A,PTPN1,CD38,NMNAT1,SMPD1,NPM1
GO:BP	primary neural tube formation	GO:0014020	1	0	97	28	1	21031	RGMA
GO:BP	regulation of metal ion transport	GO:0010959	1	0	369	28	2	21031	WWP2,CD63
GO:BP	response to metal ion	GO:0010038	1	0	360	28	1	21031	SMPD1
GO:BP	response to inorganic substance	GO:0010035	1	0	531	28	1	21031	SMPD1
GO:BP	response to organic substance	GO:0010033	1	0	2637	28	9	21031	MANF,PMVK,EREG,PTPN1,MSR1,KYNU,CD38,SMPD1,NPM1
GO:BP	aromatic amino acid metabolic process	GO:0009072	1	0	32	28	1	21031	KYNU
GO:BP	aromatic amino acid family catabolic process	GO:0009074	1	0	16	28	1	21031	KYNU
GO:BP	nucleotide metabolic process	GO:0009117	1	0	601	28	5	21031	PMVK,KYNU,CD38,NMNAT1,RBKS
GO:BP	nucleoside triphosphate metabolic process	GO:0009141	1	0	270	28	1	21031	NMNAT1
GO:BP	purine nucleoside triphosphate metabolic process	GO:0009144	1	0	254	28	1	21031	NMNAT1
GO:BP	purine ribonucleotide metabolic process	GO:0009150	1	0	450	28	2	21031	PMVK,NMNAT1
GO:BP	amino acid catabolic process	GO:0009063	1	0	112	28	1	21031	KYNU
GO:BP	nucleotide biosynthetic process	GO:0009165	1	0	295	28	2	21031	KYNU,NMNAT1
GO:BP	purine ribonucleoside triphosphate metabolic process	GO:0009205	1	0	247	28	1	21031	NMNAT1
GO:BP	isopentenyl diphosphate biosynthetic process	GO:0009240	1	0	5	28	1	21031	PMVK
GO:BP	ribonucleotide metabolic process	GO:0009259	1	0	471	28	2	21031	PMVK,NMNAT1
GO:BP	response to temperature stimulus	GO:0009266	1	0	169	28	1	21031	SCARA5
GO:BP	mRNA transcription	GO:0009299	1	0	53	28	1	21031	EREG
GO:BP	protein secretion	GO:0009306	1	0	366	28	1	21031	CD38
GO:BP	ribonucleoside triphosphate metabolic process	GO:0009199	1	0	254	28	1	21031	NMNAT1
GO:BP	amine metabolic process	GO:0009308	1	0	119	28	1	21031	KYNU
GO:BP	macromolecule biosynthetic process	GO:0009059	1	0	9691	28	11	21031	RGMA,TBCB,WWP2,EREG,NAA10,FKBP5,MSR1,CD38,NMNAT1,SMOC2,NPM1
GO:BP	macromolecule catabolic process	GO:0009057	1	0	1338	28	5	21031	RGMA,WWP2,PTPN1,NMNAT1,NPM1
GO:BP	positive regulation of cell population proliferation	GO:0008284	1	0	962	28	5	21031	BCAN,EREG,NCAN,CD38,NPM1
GO:BP	negative regulation of cell population proliferation	GO:0008285	1	0	701	28	3	21031	IFI30,EREG,NPM1
GO:BP	insulin receptor signaling pathway	GO:0008286	1	0	120	28	1	21031	PTPN1
GO:BP	isoprenoid biosynthetic process	GO:0008299	1	0	30	28	1	21031	PMVK
GO:BP	regulation of cell size	GO:0008361	1	0	195	28	2	21031	RGMA,NPM1
GO:BP	RNA splicing	GO:0008380	1	0	1876	28	1	21031	NPM1
GO:BP	biosynthetic process	GO:0009058	1	0	10704	28	14	21031	RGMA,TBCB,PMVK,WWP2,EREG,NAA10,FKBP5,MSR1,KYNU,CD38,NMNAT1,SMPD1,SMOC2,NPM1
GO:BP	gonad development	GO:0008406	1	0	234	28	1	21031	EREG
GO:BP	epidermis development	GO:0008544	1	0	393	28	1	21031	EREG
GO:BP	female gonad development	GO:0008585	1	0	102	28	1	21031	EREG
GO:BP	regulation of Notch signaling pathway	GO:0008593	1	0	98	28	1	21031	WWP2
GO:BP	lipid biosynthetic process	GO:0008610	1	0	727	28	2	21031	PMVK,SMPD1
GO:BP	phospholipid biosynthetic process	GO:0008654	1	0	254	28	1	21031	PMVK
GO:BP	catabolic process	GO:0009056	1	0	2556	28	9	21031	RGMA,HMOX2,WWP2,PTPN1,KYNU,NMNAT1,SMPD1,NPM1,RBKS
GO:BP	fibroblast growth factor receptor signaling pathway	GO:0008543	1	0	81	28	1	21031	SMOC2
GO:BP	response to radiation	GO:0009314	1	0	428	28	2	21031	SMPD1,NPM1
GO:BP	phospholipid catabolic process	GO:0009395	1	0	55	28	1	21031	SMPD1
GO:BP	response to heat	GO:0009408	1	0	99	28	1	21031	SCARA5
GO:BP	negative regulation of metabolic process	GO:0009892	1	0	3455	28	8	21031	WWP2,EREG,PTPN1,MSR1,CD38,NMNAT1,SMPD1,NPM1
GO:BP	positive regulation of metabolic process	GO:0009893	1	0	3711	28	8	21031	RGMA,WWP2,EREG,PTPN1,CD38,SMPD1,SMOC2,NPM1
GO:BP	regulation of catabolic process	GO:0009894	1	0	1026	28	4	21031	RGMA,PTPN1,NMNAT1,NPM1
GO:BP	negative regulation of catabolic process	GO:0009895	1	0	347	28	1	21031	NMNAT1
GO:BP	positive regulation of catabolic process	GO:0009896	1	0	533	28	2	21031	RGMA,PTPN1
GO:BP	epidermal cell differentiation	GO:0009913	1	0	250	28	1	21031	EREG
GO:BP	positive regulation of biosynthetic process	GO:0009891	1	0	2706	28	6	21031	RGMA,WWP2,EREG,CD38,SMOC2,NPM1
GO:BP	hormone transport	GO:0009914	1	0	328	28	1	21031	CD38
GO:BP	positive regulation of signal transduction	GO:0009967	1	0	1561	28	5	21031	TNFRSF12A,PTPN1,CD63,NMNAT1,SMOC2
GO:BP	negative regulation of signal transduction	GO:0009968	1	0	1290	28	3	21031	WWP2,PTPN1,SMPD1
GO:BP	cellular process	GO:0009987	1	0	19708	28	28	21031	RGMA,TNFRSF12A,MANF,IFI30,CLEC1B,BCAN,HMOX2,TBCB,PMVK,WWP2,EREG,NAA10,PTPN1,FKBP5,MSR1,NCAN,KYNU,SCARA5,CD38,EPHB6,CD63,NMNAT1,SMPD1,SMOC2,DSG3,NPM1,SRP14,RBKS
GO:BP	response to extracellular stimulus	GO:0009991	1	0	525	28	1	21031	KYNU
GO:BP	oocyte differentiation	GO:0009994	1	0	66	28	1	21031	EREG
GO:BP	glial cell differentiation	GO:0010001	1	0	259	28	2	21031	BCAN,NCAN
GO:BP	regulation of signal transduction	GO:0009966	1	0	3010	28	9	21031	RGMA,TNFRSF12A,WWP2,PTPN1,CD63,NMNAT1,SMPD1,SMOC2,NPM1
GO:BP	negative regulation of biosynthetic process	GO:0009890	1	0	2838	28	6	21031	WWP2,EREG,MSR1,CD38,NMNAT1,NPM1
GO:BP	regulation of biosynthetic process	GO:0009889	1	0	5813	28	8	21031	RGMA,WWP2,EREG,MSR1,CD38,NMNAT1,SMOC2,NPM1
GO:BP	tissue development	GO:0009888	1	0	2010	28	2	21031	RGMA,EREG
GO:BP	response to xenobiotic stimulus	GO:0009410	1	0	432	28	2	21031	CD38,SMPD1
GO:BP	response to UV	GO:0009411	1	0	151	28	2	21031	SMPD1,NPM1
GO:BP	response to light stimulus	GO:0009416	1	0	317	28	2	21031	SMPD1,NPM1
GO:BP	NAD biosynthetic process	GO:0009435	1	0	26	28	2	21031	KYNU,NMNAT1
GO:BP	response to external stimulus	GO:0009605	1	0	2723	28	8	21031	RGMA,EREG,PTPN1,FKBP5,KYNU,CD63,SMPD1,SMOC2
GO:BP	response to biotic stimulus	GO:0009607	1	0	1586	28	5	21031	EREG,PTPN1,FKBP5,KYNU,SMPD1
GO:BP	response to virus	GO:0009615	1	0	406	28	1	21031	SMPD1
GO:BP	response to bacterium	GO:0009617	1	0	720	28	1	21031	FKBP5
GO:BP	response to abiotic stimulus	GO:0009628	1	0	1128	28	5	21031	HMOX2,SCARA5,CD38,SMPD1,NPM1
GO:BP	anatomical structure morphogenesis	GO:0009653	1	0	2684	28	5	21031	RGMA,TNFRSF12A,CLEC1B,EREG,SMOC2
GO:BP	response to endogenous stimulus	GO:0009719	1	0	1678	28	6	21031	RGMA,EREG,PTPN1,CD38,CD63,SMOC2
GO:BP	response to hormone	GO:0009725	1	0	874	28	3	21031	EREG,PTPN1,CD38
GO:BP	embryo development	GO:0009790	1	0	1128	28	1	21031	RGMA
GO:BP	embryo development ending in birth or egg hatching	GO:0009792	1	0	691	28	1	21031	RGMA
GO:BP	animal organ morphogenesis	GO:0009887	1	0	1035	28	1	21031	EREG
GO:BP	sterol biosynthetic process	GO:0016126	1	0	61	28	1	21031	PMVK
GO:BP	multicellular organismal process	GO:0032501	1	0	7669	28	12	21031	RGMA,TNFRSF12A,MANF,BCAN,TBCB,EREG,MSR1,NCAN,CD38,EPHB6,SMPD1,SMOC2
GO:BP	vesicle-mediated transport	GO:0016192	1	0	1547	28	5	21031	PTPN1,MSR1,SCARA5,CD63,SMPD1
GO:BP	dephosphorylation	GO:0016311	1	0	298	28	2	21031	PTPN1,SMPD1
GO:BP	positive regulation of B cell proliferation	GO:0030890	1	0	46	28	1	21031	CD38
GO:BP	forebrain development	GO:0030900	1	0	417	28	1	21031	BCAN
GO:BP	regulation of vascular endothelial growth factor receptor signaling pathway	GO:0030947	1	0	31	28	1	21031	PTPN1
GO:BP	negative regulation of vascular endothelial growth factor receptor signaling pathway	GO:0030948	1	0	11	28	1	21031	PTPN1
GO:BP	endoplasmic reticulum unfolded protein response	GO:0030968	1	0	77	28	1	21031	PTPN1
GO:BP	microtubule organizing center organization	GO:0031023	1	0	154	28	1	21031	NPM1
GO:BP	regulation of B cell proliferation	GO:0030888	1	0	66	28	1	21031	CD38
GO:BP	regeneration	GO:0031099	1	0	199	28	1	21031	RGMA
GO:BP	axon regeneration	GO:0031103	1	0	49	28	1	21031	RGMA
GO:BP	cytoplasmic microtubule organization	GO:0031122	1	0	60	28	1	21031	TBCB
GO:BP	neuron projection development	GO:0031175	1	0	1014	28	3	21031	RGMA,MANF,CD38
GO:BP	lymphocyte costimulation	GO:0031294	1	0	50	28	1	21031	EPHB6
GO:BP	T cell costimulation	GO:0031295	1	0	48	28	1	21031	EPHB6
GO:BP	regulation of cellular metabolic process	GO:0031323	1	0	6673	28	10	21031	RGMA,WWP2,EREG,PTPN1,MSR1,CD38,NMNAT1,SMPD1,SMOC2,NPM1
GO:BP	neuron projection regeneration	GO:0031102	1	0	57	28	1	21031	RGMA
GO:BP	negative regulation of cellular metabolic process	GO:0031324	1	0	3226	28	8	21031	WWP2,EREG,PTPN1,MSR1,CD38,NMNAT1,SMPD1,NPM1
GO:BP	epithelial cell differentiation	GO:0030855	1	0	740	28	1	21031	EREG
GO:BP	regulation of BMP signaling pathway	GO:0030510	1	0	106	28	1	21031	RGMA
GO:BP	regulation of proteolysis	GO:0030162	1	0	555	28	1	21031	RGMA
GO:BP	protein catabolic process	GO:0030163	1	0	968	28	2	21031	RGMA,WWP2
GO:BP	neuron differentiation	GO:0030182	1	0	1431	28	3	21031	RGMA,MANF,CD38
GO:BP	extracellular matrix organization	GO:0030198	1	0	324	28	1	21031	SMOC2
GO:BP	keratinocyte differentiation	GO:0030216	1	0	176	28	1	21031	EREG
GO:BP	platelet formation	GO:0030220	1	0	23	28	1	21031	CLEC1B
GO:BP	ovulation	GO:0030728	1	0	16	28	1	21031	EREG
GO:BP	apoptotic nuclear changes	GO:0030262	1	0	30	28	1	21031	NMNAT1
GO:BP	positive regulation of cell growth	GO:0030307	1	0	164	28	1	21031	CD38
GO:BP	negative regulation of cell growth	GO:0030308	1	0	190	28	1	21031	RGMA
GO:BP	DNA damage response, signal transduction by p53 class mediator	GO:0030330	1	0	79	28	1	21031	NPM1
GO:BP	regulation of cell migration	GO:0030334	1	0	934	28	1	21031	SMOC2
GO:BP	positive regulation of cell migration	GO:0030335	1	0	540	28	1	21031	SMOC2
GO:BP	BMP signaling pathway	GO:0030509	1	0	153	28	1	21031	RGMA
GO:BP	cholesterol transport	GO:0030301	1	0	111	28	1	21031	MSR1
GO:BP	regulation of cell adhesion	GO:0030155	1	0	778	28	1	21031	EPHB6
GO:BP	positive regulation of cellular metabolic process	GO:0031325	1	0	3346	28	8	21031	RGMA,WWP2,EREG,PTPN1,CD38,SMPD1,SMOC2,NPM1
GO:BP	negative regulation of cellular biosynthetic process	GO:0031327	1	0	2824	28	6	21031	WWP2,EREG,MSR1,CD38,NMNAT1,NPM1
GO:BP	regulation of protein stability	GO:0031647	1	0	324	28	2	21031	IFI30,NPM1
GO:BP	response to nutrient levels	GO:0031667	1	0	496	28	1	21031	KYNU
GO:BP	positive regulation of insulin secretion	GO:0032024	1	0	87	28	1	21031	CD38
GO:BP	regulation of nuclease activity	GO:0032069	1	0	20	28	1	21031	NPM1
GO:BP	regulation of deoxyribonuclease activity	GO:0032070	1	0	10	28	1	21031	NPM1
GO:BP	regulation of endodeoxyribonuclease activity	GO:0032071	1	0	8	28	1	21031	NPM1
GO:BP	receptor internalization	GO:0031623	1	0	128	28	1	21031	CD63
GO:BP	regulation of response to external stimulus	GO:0032101	1	0	1077	28	4	21031	RGMA,EREG,PTPN1,SMOC2
GO:BP	positive regulation of response to external stimulus	GO:0032103	1	0	609	28	2	21031	EREG,SMOC2
GO:BP	response to estradiol	GO:0032355	1	0	117	28	1	21031	CD38
GO:BP	regulation of intracellular transport	GO:0032386	1	0	266	28	1	21031	PTPN1
GO:BP	regulation of transporter activity	GO:0032409	1	0	213	28	1	21031	WWP2
GO:BP	negative regulation of transporter activity	GO:0032410	1	0	63	28	1	21031	WWP2
GO:BP	regulation of monoatomic ion transmembrane transporter activity	GO:0032412	1	0	192	28	1	21031	WWP2
GO:BP	negative regulation of response to external stimulus	GO:0032102	1	0	405	28	1	21031	RGMA
GO:BP	regulation of cellular biosynthetic process	GO:0031326	1	0	5781	28	8	21031	RGMA,WWP2,EREG,MSR1,CD38,NMNAT1,SMOC2,NPM1
GO:BP	cell-substrate adhesion	GO:0031589	1	0	351	28	1	21031	CD63
GO:BP	positive regulation of protein modification process	GO:0031401	1	0	787	28	4	21031	EREG,PTPN1,SMPD1,NPM1
GO:BP	positive regulation of cellular biosynthetic process	GO:0031328	1	0	2685	28	6	21031	RGMA,WWP2,EREG,CD38,SMOC2,NPM1
GO:BP	regulation of cellular catabolic process	GO:0031329	1	0	687	28	4	21031	RGMA,PTPN1,NMNAT1,NPM1
GO:BP	negative regulation of cellular catabolic process	GO:0031330	1	0	222	28	1	21031	NMNAT1
GO:BP	positive regulation of cellular catabolic process	GO:0031331	1	0	332	28	2	21031	RGMA,PTPN1
GO:BP	regulation of cell projection organization	GO:0031344	1	0	667	28	2	21031	RGMA,CD38
GO:BP	negative regulation of cell projection organization	GO:0031345	1	0	192	28	2	21031	RGMA,CD38
GO:BP	protein-containing complex localization	GO:0031503	1	0	195	28	1	21031	NPM1
GO:BP	positive regulation of cell projection organization	GO:0031346	1	0	357	28	1	21031	RGMA
GO:BP	positive regulation of defense response	GO:0031349	1	0	471	28	1	21031	EREG
GO:BP	N-terminal protein amino acid modification	GO:0031365	1	0	27	28	1	21031	NAA10
GO:BP	regulation of protein ubiquitination	GO:0031396	1	0	199	28	1	21031	NPM1
GO:BP	positive regulation of protein ubiquitination	GO:0031398	1	0	111	28	1	21031	NPM1
GO:BP	regulation of protein modification process	GO:0031399	1	0	1229	28	4	21031	EREG,PTPN1,SMPD1,NPM1
GO:BP	negative regulation of protein modification process	GO:0031400	1	0	400	28	3	21031	PTPN1,SMPD1,NPM1
GO:BP	regulation of defense response	GO:0031347	1	0	768	28	2	21031	EREG,PTPN1
GO:BP	cell differentiation	GO:0030154	1	0	4366	28	11	21031	RGMA,TNFRSF12A,MANF,CLEC1B,BCAN,TBCB,EREG,MSR1,NCAN,CD38,CD63
GO:BP	sphingolipid catabolic process	GO:0030149	1	0	32	28	1	21031	SMPD1
GO:BP	sphingolipid biosynthetic process	GO:0030148	1	0	110	28	1	21031	SMPD1
GO:BP	pyridine nucleotide biosynthetic process	GO:0019363	1	0	28	28	2	21031	KYNU,NMNAT1
GO:BP	aromatic compound biosynthetic process	GO:0019438	1	0	4116	28	8	21031	RGMA,WWP2,EREG,KYNU,CD38,NMNAT1,SMOC2,NPM1
GO:BP	aromatic compound catabolic process	GO:0019439	1	0	587	28	4	21031	HMOX2,KYNU,NMNAT1,NPM1
GO:BP	tryptophan catabolic process to kynurenine	GO:0019441	1	0	5	28	1	21031	KYNU
GO:BP	protein metabolic process	GO:0019538	1	0	4912	28	10	21031	RGMA,TBCB,WWP2,EREG,NAA10,PTPN1,FKBP5,EPHB6,SMPD1,NPM1
GO:BP	organophosphate metabolic process	GO:0019637	1	0	1034	28	6	21031	PMVK,KYNU,CD38,NMNAT1,SMPD1,RBKS
GO:BP	nicotinamide nucleotide biosynthetic process	GO:0019359	1	0	28	28	2	21031	KYNU,NMNAT1
GO:BP	ribose phosphate metabolic process	GO:0019693	1	0	485	28	2	21031	PMVK,NMNAT1
GO:BP	carboxylic acid metabolic process	GO:0019752	1	0	899	28	1	21031	KYNU
GO:BP	quinolinate biosynthetic process	GO:0019805	1	0	4	28	1	21031	KYNU
GO:BP	antigen processing and presentation	GO:0019882	1	0	115	28	1	21031	IFI30
GO:BP	antigen processing and presentation of exogenous antigen	GO:0019884	1	0	47	28	1	21031	IFI30
GO:BP	antigen processing and presentation of exogenous peptide antigen via MHC class II	GO:0019886	1	0	28	28	1	21031	IFI30
GO:BP	lipid storage	GO:0019915	1	0	90	28	1	21031	MSR1
GO:BP	cellular homeostasis	GO:0019725	1	0	831	28	2	21031	SCARA5,NPM1
GO:BP	modification-dependent protein catabolic process	GO:0019941	1	0	609	28	1	21031	WWP2
GO:BP	pentose catabolic process	GO:0019323	1	0	4	28	1	21031	RBKS
GO:BP	D-ribose catabolic process	GO:0019303	1	0	2	28	1	21031	RBKS
GO:BP	morphogenesis of embryonic epithelium	GO:0016331	1	0	154	28	1	21031	RGMA
GO:BP	cell migration	GO:0016477	1	0	1496	28	2	21031	CD63,SMOC2
GO:BP	protein ubiquitination	GO:0016567	1	0	774	28	2	21031	WWP2,NPM1
GO:BP	peptidyl-tyrosine phosphorylation	GO:0018108	1	0	258	28	1	21031	PTPN1
GO:BP	heterocycle biosynthetic process	GO:0018130	1	0	4105	28	8	21031	RGMA,WWP2,EREG,KYNU,CD38,NMNAT1,SMOC2,NPM1
GO:BP	peptidyl-amino acid modification	GO:0018193	1	0	747	28	1	21031	PTPN1
GO:BP	pentose metabolic process	GO:0019321	1	0	13	28	1	21031	RBKS
GO:BP	peptidyl-tyrosine modification	GO:0018212	1	0	260	28	1	21031	PTPN1
GO:BP	regulation of nucleobase-containing compound metabolic process	GO:0019219	1	0	4063	28	7	21031	RGMA,WWP2,EREG,CD38,NMNAT1,SMOC2,NPM1
GO:BP	regulation of phosphate metabolic process	GO:0019220	1	0	1132	28	4	21031	EREG,PTPN1,SMPD1,NPM1
GO:BP	cytokine-mediated signaling pathway	GO:0019221	1	0	499	28	2	21031	EREG,PTPN1
GO:BP	regulation of metabolic process	GO:0019222	1	0	7158	28	10	21031	RGMA,WWP2,EREG,PTPN1,MSR1,CD38,NMNAT1,SMPD1,SMOC2,NPM1
GO:BP	regulation of vasoconstriction	GO:0019229	1	0	68	28	1	21031	CD38
GO:BP	isopentenyl diphosphate biosynthetic process, mevalonate pathway	GO:0019287	1	0	3	28	1	21031	PMVK
GO:BP	viral life cycle	GO:0019058	1	0	320	28	2	21031	WWP2,SMPD1
GO:BP	sexual reproduction	GO:0019953	1	0	1094	28	1	21031	EREG
GO:BP	telencephalon development	GO:0021537	1	0	279	28	1	21031	BCAN
GO:BP	pallium development	GO:0021543	1	0	194	28	1	21031	BCAN
GO:BP	signaling	GO:0023052	1	0	6447	28	14	21031	RGMA,TNFRSF12A,MANF,CLEC1B,WWP2,EREG,PTPN1,CD38,EPHB6,CD63,NMNAT1,SMPD1,SMOC2,NPM1
GO:BP	positive regulation of signaling	GO:0023056	1	0	1778	28	6	21031	TNFRSF12A,PTPN1,CD38,CD63,NMNAT1,SMOC2
GO:BP	negative regulation of signaling	GO:0023057	1	0	1398	28	4	21031	WWP2,PTPN1,CD38,SMPD1
GO:BP	signal release	GO:0023061	1	0	492	28	1	21031	CD38
GO:BP	metal ion transport	GO:0030001	1	0	877	28	3	21031	WWP2,SCARA5,CD63
GO:BP	intracellular monoatomic cation homeostasis	GO:0030003	1	0	529	28	1	21031	SCARA5
GO:BP	regulation of signaling	GO:0023051	1	0	3437	28	10	21031	RGMA,TNFRSF12A,WWP2,PTPN1,CD38,CD63,NMNAT1,SMPD1,SMOC2,NPM1
GO:BP	actin filament-based process	GO:0030029	1	0	805	28	1	21031	PTPN1
GO:BP	actin cytoskeleton organization	GO:0030036	1	0	717	28	1	21031	PTPN1
GO:BP	peptide hormone secretion	GO:0030072	1	0	249	28	1	21031	CD38
GO:BP	insulin secretion	GO:0030073	1	0	205	28	1	21031	CD38
GO:BP	hemopoiesis	GO:0030097	1	0	965	28	1	21031	CLEC1B
GO:BP	myeloid cell differentiation	GO:0030099	1	0	437	28	1	21031	CLEC1B
GO:BP	regulation of endocytosis	GO:0030100	1	0	283	28	3	21031	PTPN1,CD63,SMPD1
GO:BP	cell projection organization	GO:0030030	1	0	1613	28	3	21031	RGMA,MANF,CD38
GO:BP	termination of signal transduction	GO:0023021	1	0	3	28	1	21031	SMPD1
GO:BP	regulation of transmembrane transporter activity	GO:0022898	1	0	200	28	1	21031	WWP2
GO:BP	ribonucleoprotein complex biogenesis	GO:0022613	1	0	1892	28	1	21031	NPM1
GO:BP	developmental maturation	GO:0021700	1	0	340	28	3	21031	BCAN,EREG,CD63
GO:BP	limbic system development	GO:0021761	1	0	126	28	1	21031	BCAN
GO:BP	hippocampus development	GO:0021766	1	0	95	28	1	21031	BCAN
GO:BP	neural tube development	GO:0021915	1	0	162	28	1	21031	RGMA
GO:BP	neurogenesis	GO:0022008	1	0	1742	28	5	21031	RGMA,MANF,BCAN,NCAN,CD38
GO:BP	cell cycle process	GO:0022402	1	0	1276	28	3	21031	EREG,NAA10,NPM1
GO:BP	regulation of cell-cell adhesion	GO:0022407	1	0	477	28	1	21031	EPHB6
GO:BP	positive regulation of cell-cell adhesion	GO:0022409	1	0	318	28	1	21031	EPHB6
GO:BP	cellular component disassembly	GO:0022411	1	0	523	28	1	21031	NMNAT1
GO:BP	cellular process involved in reproduction in multicellular organism	GO:0022412	1	0	479	28	1	21031	EREG
GO:BP	reproductive process	GO:0022414	1	0	1541	28	2	21031	EREG,CD38
GO:BP	ovulation cycle process	GO:0022602	1	0	50	28	1	21031	EREG
GO:BP	regulation of anatomical structure morphogenesis	GO:0022603	1	0	838	28	2	21031	RGMA,SMOC2
GO:BP	mammalian oogenesis stage	GO:0022605	1	0	11	28	1	21031	EREG
GO:BP	cellular component assembly	GO:0022607	1	0	4684	28	3	21031	TBCB,SCARA5,NPM1
GO:BP	phosphorylation	GO:0016310	1	0	1579	28	7	21031	PMVK,EREG,PTPN1,EPHB6,SMPD1,NPM1,RBKS
GO:CC	extracellular membrane-bounded organelle	GO:0065010	1	0	2134	28	7	22097	PMVK,WWP2,FKBP5,CD38,CD63,SMPD1,DSG3
GO:CC	intracellular organelle lumen	GO:0070013	1	0	6657	28	13	22097	MANF,IFI30,BCAN,NAA10,PTPN1,FKBP5,NCAN,KYNU,CD63,NMNAT1,SMPD1,NPM1,SRP14
GO:CC	extracellular exosome	GO:0070062	1	0	2109	28	7	22097	PMVK,WWP2,FKBP5,CD38,CD63,SMPD1,DSG3
GO:CC	anchoring junction	GO:0070161	1	0	905	28	2	22097	DSG3,NPM1
GO:CC	sorting endosome	GO:0097443	1	0	6	28	1	22097	PTPN1
GO:CC	multivesicular body, internal vesicle	GO:0097487	1	0	6	28	1	22097	CD63
GO:CC	collagen-containing extracellular matrix	GO:0062023	1	0	425	28	3	22097	BCAN,NCAN,SMOC2
GO:CC	intracellular vesicle	GO:0097708	1	0	2518	28	7	22097	HMOX2,EREG,PTPN1,MSR1,CD63,SMPD1,SRP14
GO:CC	cytoplasmic side of endoplasmic reticulum membrane	GO:0098554	1	0	17	28	1	22097	PTPN1
GO:CC	cytoplasmic side of membrane	GO:0098562	1	0	212	28	1	22097	PTPN1
GO:CC	bounding membrane of organelle	GO:0098588	1	0	2203	28	4	22097	HMOX2,EREG,MSR1,CD63
GO:CC	plasma membrane region	GO:0098590	1	0	1266	28	1	22097	CD38
GO:CC	endoplasmic reticulum subcompartment	GO:0098827	1	0	1200	28	2	22097	HMOX2,PTPN1
GO:CC	lytic vacuole membrane	GO:0098852	1	0	446	28	1	22097	CD63
GO:CC	side of membrane	GO:0098552	1	0	721	28	3	22097	RGMA,BCAN,PTPN1
GO:CC	glutamatergic synapse	GO:0098978	1	0	424	28	1	22097	BCAN
GO:CC	cytoplasmic vesicle lumen	GO:0060205	1	0	323	28	1	22097	SRP14
GO:CC	signal recognition particle	GO:0048500	1	0	232	28	1	22097	SRP14
GO:CC	lamellar body	GO:0042599	1	0	16	28	1	22097	SMPD1
GO:CC	platelet dense granule	GO:0042827	1	0	21	28	1	22097	CD63
GO:CC	organelle	GO:0043226	1	0	16808	28	23	22097	RGMA,MANF,IFI30,BCAN,HMOX2,TBCB,PMVK,WWP2,EREG,NAA10,PTPN1,FKBP5,MSR1,NCAN,KYNU,CD38,CD63,NMNAT1,SMPD1,DSG3,NPM1,SRP14,RBKS
GO:CC	membrane-bounded organelle	GO:0043227	1	0	15671	28	23	22097	RGMA,MANF,IFI30,BCAN,HMOX2,TBCB,PMVK,WWP2,EREG,NAA10,PTPN1,FKBP5,MSR1,NCAN,KYNU,CD38,CD63,NMNAT1,SMPD1,DSG3,NPM1,SRP14,RBKS
GO:CC	non-membrane-bounded organelle	GO:0043228	1	0	6592	28	5	22097	TBCB,NAA10,NMNAT1,SMPD1,NPM1
GO:CC	intracellular organelle	GO:0043229	1	0	16018	28	21	22097	RGMA,MANF,IFI30,BCAN,HMOX2,TBCB,PMVK,WWP2,EREG,NAA10,PTPN1,FKBP5,MSR1,NCAN,KYNU,CD63,NMNAT1,SMPD1,NPM1,SRP14,RBKS
GO:CC	pigment granule	GO:0048770	1	0	111	28	1	22097	CD63
GO:CC	extracellular organelle	GO:0043230	1	0	2134	28	7	22097	PMVK,WWP2,FKBP5,CD38,CD63,SMPD1,DSG3
GO:CC	intracellular non-membrane-bounded organelle	GO:0043232	1	0	6591	28	5	22097	TBCB,NAA10,NMNAT1,SMPD1,NPM1
GO:CC	organelle lumen	GO:0043233	1	0	6657	28	13	22097	MANF,IFI30,BCAN,NAA10,PTPN1,FKBP5,NCAN,KYNU,CD63,NMNAT1,SMPD1,NPM1,SRP14
GO:CC	ribosomal subunit	GO:0044391	1	0	192	28	1	22097	NPM1
GO:CC	basal part of cell	GO:0045178	1	0	300	28	1	22097	CD38
GO:CC	synapse	GO:0045202	1	0	1468	28	2	22097	BCAN,NCAN
GO:CC	clathrin-coated endocytic vesicle	GO:0045334	1	0	88	28	1	22097	EREG
GO:CC	intracellular membrane-bounded organelle	GO:0043231	1	0	14605	28	21	22097	RGMA,MANF,IFI30,BCAN,HMOX2,TBCB,PMVK,WWP2,EREG,NAA10,PTPN1,FKBP5,MSR1,NCAN,KYNU,CD63,NMNAT1,SMPD1,NPM1,SRP14,RBKS
GO:CC	supramolecular complex	GO:0099080	1	0	1426	28	1	22097	TBCB
GO:CC	supramolecular polymer	GO:0099081	1	0	1062	28	1	22097	TBCB
GO:CC	secretory vesicle	GO:0099503	1	0	1069	28	4	22097	HMOX2,CD63,SMPD1,SRP14
GO:CC	supramolecular fiber	GO:0099512	1	0	1054	28	1	22097	TBCB
GO:CC	polymeric cytoskeletal fiber	GO:0099513	1	0	807	28	1	22097	TBCB
GO:CC	ficolin-1-rich granule	GO:0101002	1	0	184	28	1	22097	SRP14
GO:CC	cellular anatomical entity	GO:0110165	1	0	21548	28	28	22097	RGMA,TNFRSF12A,MANF,IFI30,CLEC1B,BCAN,HMOX2,TBCB,PMVK,WWP2,EREG,NAA10,PTPN1,FKBP5,MSR1,NCAN,KYNU,SCARA5,CD38,EPHB6,CD63,NMNAT1,SMPD1,SMOC2,DSG3,NPM1,SRP14,RBKS
GO:CC	intracellular protein-containing complex	GO:0140535	1	0	951	28	2	22097	WWP2,NAA10
GO:CC	acetyltransferase complex	GO:1902493	1	0	103	28	1	22097	NAA10
GO:CC	catalytic complex	GO:1902494	1	0	1776	28	2	22097	WWP2,NAA10
GO:CC	extracellular vesicle	GO:1903561	1	0	2133	28	7	22097	PMVK,WWP2,FKBP5,CD38,CD63,SMPD1,DSG3
GO:CC	ficolin-1-rich granule lumen	GO:1904813	1	0	124	28	1	22097	SRP14
GO:CC	transferase complex	GO:1990234	1	0	890	28	2	22097	WWP2,NAA10
GO:CC	microtubule end	GO:1990752	1	0	36	28	1	22097	TBCB
GO:CC	lipoprotein particle	GO:1990777	1	0	38	28	1	22097	MSR1
GO:CC	ribonucleoprotein complex	GO:1990904	1	0	2793	28	2	22097	NPM1,SRP14
GO:CC	azurophil granule	GO:0042582	1	0	154	28	1	22097	CD63
GO:CC	specific granule	GO:0042581	1	0	158	28	1	22097	HMOX2
GO:CC	melanosome	GO:0042470	1	0	111	28	1	22097	CD63
GO:CC	microbody	GO:0042579	1	0	146	28	1	22097	PMVK
GO:CC	basolateral plasma membrane	GO:0016323	1	0	248	28	1	22097	CD38
GO:CC	sarcoplasm	GO:0016528	1	0	93	28	1	22097	MANF
GO:CC	sarcoplasmic reticulum	GO:0016529	1	0	75	28	1	22097	MANF
GO:CC	nuclear body	GO:0016604	1	0	895	28	2	22097	NMNAT1,NPM1
GO:CC	nuclear speck	GO:0016607	1	0	419	28	1	22097	NPM1
GO:CC	organelle inner membrane	GO:0019866	1	0	568	28	1	22097	PTPN1
GO:CC	membrane	GO:0016020	1	0	9864	28	19	22097	RGMA,TNFRSF12A,CLEC1B,BCAN,HMOX2,PMVK,WWP2,EREG,NAA10,PTPN1,FKBP5,MSR1,SCARA5,CD38,EPHB6,CD63,SMPD1,DSG3,NPM1
GO:CC	cell junction	GO:0030054	1	0	2230	28	5	22097	IFI30,BCAN,NCAN,DSG3,NPM1
GO:CC	desmosome	GO:0030057	1	0	27	28	1	22097	DSG3
GO:CC	mitochondrial crista	GO:0030061	1	0	8	28	1	22097	PTPN1
GO:CC	coated vesicle	GO:0030135	1	0	312	28	1	22097	EREG
GO:CC	clathrin-coated vesicle	GO:0030136	1	0	215	28	1	22097	EREG
GO:CC	endocytic vesicle	GO:0030139	1	0	346	28	2	22097	EREG,MSR1
GO:CC	secretory granule	GO:0030141	1	0	896	28	4	22097	HMOX2,CD63,SMPD1,SRP14
GO:CC	cell-substrate junction	GO:0030055	1	0	432	28	1	22097	NPM1
GO:CC	external encapsulating structure	GO:0030312	1	0	556	28	3	22097	BCAN,NCAN,SMOC2
GO:CC	small ribosomal subunit	GO:0015935	1	0	79	28	1	22097	NPM1
GO:CC	microtubule cytoskeleton	GO:0015630	1	0	1405	28	2	22097	TBCB,NPM1
GO:CC	microtubule organizing center	GO:0005815	1	0	865	28	1	22097	NPM1
GO:CC	spindle	GO:0005819	1	0	436	28	1	22097	NPM1
GO:CC	cytosol	GO:0005829	1	0	5487	28	13	22097	MANF,IFI30,TBCB,PMVK,WWP2,NAA10,PTPN1,FKBP5,KYNU,DSG3,NPM1,SRP14,RBKS
GO:CC	ribosome	GO:0005840	1	0	520	28	1	22097	NPM1
GO:CC	cytoskeleton	GO:0005856	1	0	2430	28	2	22097	TBCB,NPM1
GO:CC	microtubule	GO:0005874	1	0	477	28	1	22097	TBCB
GO:CC	large ribosomal subunit	GO:0015934	1	0	117	28	1	22097	NPM1
GO:CC	plasma membrane	GO:0005886	1	0	5742	28	13	22097	RGMA,TNFRSF12A,CLEC1B,HMOX2,EREG,PTPN1,MSR1,SCARA5,CD38,EPHB6,CD63,SMPD1,DSG3
GO:CC	focal adhesion	GO:0005925	1	0	422	28	1	22097	NPM1
GO:CC	cell cortex	GO:0005938	1	0	314	28	1	22097	TBCB
GO:CC	basal plasma membrane	GO:0009925	1	0	281	28	1	22097	CD38
GO:CC	endosome membrane	GO:0010008	1	0	567	28	1	22097	CD63
GO:CC	endomembrane system	GO:0012505	1	0	4777	28	9	22097	RGMA,MANF,BCAN,HMOX2,PTPN1,NCAN,CD63,SMPD1,SRP14
GO:CC	vesicle membrane	GO:0012506	1	0	1240	28	4	22097	HMOX2,EREG,MSR1,CD63
GO:CC	cell-cell junction	GO:0005911	1	0	519	28	1	22097	DSG3
GO:CC	centrosome	GO:0005813	1	0	726	28	1	22097	NPM1
GO:CC	cytoplasmic vesicle membrane	GO:0030659	1	0	1226	28	4	22097	HMOX2,EREG,MSR1,CD63
GO:CC	clathrin-coated vesicle membrane	GO:0030665	1	0	134	28	1	22097	EREG
GO:CC	organelle subcompartment	GO:0031984	1	0	1521	28	2	22097	HMOX2,PTPN1
GO:CC	multivesicular body membrane	GO:0032585	1	0	30	28	1	22097	CD63
GO:CC	protein-containing complex	GO:0032991	1	0	8588	28	7	22097	WWP2,NAA10,PTPN1,MSR1,NMNAT1,NPM1,SRP14
GO:CC	protein-DNA complex	GO:0032993	1	0	1436	28	2	22097	NMNAT1,NPM1
GO:CC	protein-lipid complex	GO:0032994	1	0	41	28	1	22097	MSR1
GO:CC	sarcoplasmic reticulum lumen	GO:0033018	1	0	10	28	1	22097	MANF
GO:CC	vesicle lumen	GO:0031983	1	0	324	28	1	22097	SRP14
GO:CC	plasma lipoprotein particle	GO:0034358	1	0	38	28	1	22097	MSR1
GO:CC	secretory granule lumen	GO:0034774	1	0	320	28	1	22097	SRP14
GO:CC	microtubule plus-end	GO:0035371	1	0	26	28	1	22097	TBCB
GO:CC	azurophil granule membrane	GO:0035577	1	0	57	28	1	22097	CD63
GO:CC	specific granule membrane	GO:0035579	1	0	90	28	1	22097	HMOX2
GO:CC	endolysosome	GO:0036019	1	0	29	28	1	22097	SMPD1
GO:CC	nuclear outer membrane-endoplasmic reticulum membrane network	GO:0042175	1	0	1217	28	2	22097	HMOX2,PTPN1
GO:CC	low-density lipoprotein particle	GO:0034362	1	0	13	28	1	22097	MSR1
GO:CC	coated vesicle membrane	GO:0030662	1	0	199	28	1	22097	EREG
GO:CC	nuclear lumen	GO:0031981	1	0	5521	28	6	22097	NAA10,FKBP5,KYNU,CD63,NMNAT1,NPM1
GO:CC	membrane-enclosed lumen	GO:0031974	1	0	6657	28	13	22097	MANF,IFI30,BCAN,NAA10,PTPN1,FKBP5,NCAN,KYNU,CD63,NMNAT1,SMPD1,NPM1,SRP14
GO:CC	endocytic vesicle membrane	GO:0030666	1	0	200	28	2	22097	EREG,MSR1
GO:CC	secretory granule membrane	GO:0030667	1	0	316	28	2	22097	HMOX2,CD63
GO:CC	clathrin-coated endocytic vesicle membrane	GO:0030669	1	0	71	28	1	22097	EREG
GO:CC	extracellular matrix	GO:0031012	1	0	555	28	3	22097	BCAN,NCAN,SMOC2
GO:CC	platelet dense granule membrane	GO:0031088	1	0	6	28	1	22097	CD63
GO:CC	organelle membrane	GO:0031090	1	0	3770	28	5	22097	HMOX2,EREG,PTPN1,MSR1,CD63
GO:CC	envelope	GO:0031975	1	0	1299	28	1	22097	PTPN1
GO:CC	protein acetyltransferase complex	GO:0031248	1	0	102	28	1	22097	NAA10
GO:CC	N-terminal protein acetyltransferase complex	GO:0031414	1	0	10	28	1	22097	NAA10
GO:CC	NatA complex	GO:0031415	1	0	5	28	1	22097	NAA10
GO:CC	spindle pole centrosome	GO:0031616	1	0	15	28	1	22097	NPM1
GO:CC	late endosome membrane	GO:0031902	1	0	175	28	1	22097	CD63
GO:CC	mitochondrial membrane	GO:0031966	1	0	782	28	1	22097	PTPN1
GO:CC	organelle envelope	GO:0031967	1	0	1299	28	1	22097	PTPN1
GO:CC	cytoplasmic vesicle	GO:0031410	1	0	2513	28	7	22097	HMOX2,EREG,PTPN1,MSR1,CD63,SMPD1,SRP14
GO:CC	lipid droplet	GO:0005811	1	0	104	28	1	22097	SMPD1
GO:CC	Golgi lumen	GO:0005796	1	0	103	28	2	22097	BCAN,NCAN
GO:CC	Golgi apparatus	GO:0005794	1	0	1629	28	2	22097	BCAN,NCAN
GO:CC	mitochondrial inner membrane	GO:0005743	1	0	512	28	1	22097	PTPN1
GO:CC	mitochondrial matrix	GO:0005759	1	0	496	28	1	22097	PTPN1
GO:CC	lysosomal membrane	GO:0005765	1	0	446	28	1	22097	CD63
GO:CC	primary lysosome	GO:0005766	1	0	154	28	1	22097	CD63
GO:CC	endosome	GO:0005768	1	0	1060	28	3	22097	PTPN1,CD63,SMPD1
GO:CC	early endosome	GO:0005769	1	0	429	28	1	22097	PTPN1
GO:CC	mitochondrial envelope	GO:0005740	1	0	831	28	1	22097	PTPN1
GO:CC	late endosome	GO:0005770	1	0	314	28	1	22097	CD63
GO:CC	vacuolar membrane	GO:0005774	1	0	489	28	1	22097	CD63
GO:CC	peroxisome	GO:0005777	1	0	146	28	1	22097	PMVK
GO:CC	endoplasmic reticulum	GO:0005783	1	0	2055	28	4	22097	RGMA,MANF,HMOX2,PTPN1
GO:CC	signal recognition particle, endoplasmic reticulum targeting	GO:0005786	1	0	232	28	1	22097	SRP14
GO:CC	endoplasmic reticulum lumen	GO:0005788	1	0	313	28	1	22097	MANF
GO:CC	endoplasmic reticulum membrane	GO:0005789	1	0	1194	28	2	22097	HMOX2,PTPN1
GO:CC	multivesicular body	GO:0005771	1	0	70	28	1	22097	CD63
GO:CC	mitochondrion	GO:0005739	1	0	1689	28	2	22097	PTPN1,KYNU
GO:CC	cytoplasm	GO:0005737	1	0	12345	28	21	22097	RGMA,MANF,IFI30,BCAN,HMOX2,TBCB,PMVK,WWP2,EREG,NAA10,PTPN1,FKBP5,MSR1,NCAN,KYNU,CD63,SMPD1,DSG3,NPM1,SRP14,RBKS
GO:CC	nucleolus	GO:0005730	1	0	2001	28	2	22097	NAA10,NPM1
GO:CC	ubiquitin ligase complex	GO:0000151	1	0	319	28	1	22097	WWP2
GO:CC	chromatin	GO:0000785	1	0	1368	28	1	22097	NMNAT1
GO:CC	spindle pole	GO:0000922	1	0	177	28	1	22097	NPM1
GO:CC	cornified envelope	GO:0001533	1	0	59	28	1	22097	DSG3
GO:CC	granular component	GO:0001652	1	0	7	28	1	22097	NPM1
GO:CC	cellular_component	GO:0005575	1	0	22097	28	28	22097	RGMA,TNFRSF12A,MANF,IFI30,CLEC1B,BCAN,HMOX2,TBCB,PMVK,WWP2,EREG,NAA10,PTPN1,FKBP5,MSR1,NCAN,KYNU,SCARA5,CD38,EPHB6,CD63,NMNAT1,SMPD1,SMOC2,DSG3,NPM1,SRP14,RBKS
GO:CC	collagen trimer	GO:0005581	1	0	91	28	1	22097	MSR1
GO:CC	basement membrane	GO:0005604	1	0	92	28	1	22097	SMOC2
GO:CC	intracellular anatomical structure	GO:0005622	1	0	17834	28	22	22097	RGMA,MANF,IFI30,BCAN,HMOX2,TBCB,PMVK,WWP2,EREG,NAA10,PTPN1,FKBP5,MSR1,NCAN,KYNU,CD63,NMNAT1,SMPD1,DSG3,NPM1,SRP14,RBKS
GO:CC	nucleus	GO:0005634	1	0	10074	28	11	22097	MANF,TBCB,WWP2,NAA10,FKBP5,KYNU,CD63,NMNAT1,NPM1,SRP14,RBKS
GO:CC	nucleoplasm	GO:0005654	1	0	4220	28	5	22097	FKBP5,KYNU,CD63,NMNAT1,NPM1
GO:CC	chromosome	GO:0005694	1	0	1949	28	1	22097	NMNAT1
GO:MF	nucleotide binding	GO:0000166	1	0	2187	28	4	20212	PMVK,EPHB6,NMNAT1,RBKS
GO:MF	vitamin binding	GO:0019842	1	0	150	28	1	20212	KYNU
GO:MF	rRNA binding	GO:0019843	1	0	67	28	1	20212	NPM1
GO:MF	protein kinase regulator activity	GO:0019887	1	0	227	28	2	20212	EREG,NPM1
GO:MF	enzyme binding	GO:0019899	1	0	2103	28	2	20212	PTPN1,NPM1
GO:MF	kinase binding	GO:0019900	1	0	790	28	2	20212	PTPN1,NPM1
GO:MF	protein kinase binding	GO:0019901	1	0	706	28	2	20212	PTPN1,NPM1
GO:MF	ubiquitin-like protein transferase activity	GO:0019787	1	0	484	28	1	20212	WWP2
GO:MF	phosphatase binding	GO:0019902	1	0	190	28	1	20212	PTPN1
GO:MF	heme binding	GO:0020037	1	0	143	28	1	20212	HMOX2
GO:MF	low-density lipoprotein particle binding	GO:0030169	1	0	16	28	1	20212	MSR1
GO:MF	pyridoxal phosphate binding	GO:0030170	1	0	56	28	1	20212	KYNU
GO:MF	enzyme regulator activity	GO:0030234	1	0	1296	28	2	20212	EREG,NPM1
GO:MF	carbohydrate binding	GO:0030246	1	0	287	28	3	20212	CLEC1B,BCAN,NCAN
GO:MF	protein kinase activator activity	GO:0030295	1	0	123	28	1	20212	EREG
GO:MF	protein phosphatase binding	GO:0019903	1	0	143	28	1	20212	PTPN1
GO:MF	protein tyrosine kinase activator activity	GO:0030296	1	0	32	28	1	20212	EREG
GO:MF	kinase inhibitor activity	GO:0019210	1	0	78	28	1	20212	NPM1
GO:MF	kinase regulator activity	GO:0019207	1	0	266	28	2	20212	EREG,NPM1
GO:MF	hydrolase activity	GO:0016787	1	0	2478	28	4	20212	PTPN1,KYNU,CD38,SMPD1
GO:MF	hydrolase activity, acting on ester bonds	GO:0016788	1	0	768	28	2	20212	PTPN1,SMPD1
GO:MF	phosphatase activity	GO:0016791	1	0	281	28	1	20212	PTPN1
GO:MF	hydrolase activity, acting on glycosyl bonds	GO:0016798	1	0	135	28	2	20212	CD38,SMPD1
GO:MF	hydrolase activity, hydrolyzing N-glycosyl compounds	GO:0016799	1	0	40	28	1	20212	CD38
GO:MF	hydrolase activity, acting on acid carbon-carbon bonds	GO:0016822	1	0	3	28	1	20212	KYNU
GO:MF	kinase activator activity	GO:0019209	1	0	132	28	1	20212	EREG
GO:MF	hydrolase activity, acting on acid carbon-carbon bonds, in ketonic substances	GO:0016823	1	0	3	28	1	20212	KYNU
GO:MF	phosphorus-oxygen lyase activity	GO:0016849	1	0	24	28	1	20212	CD38
GO:MF	isomerase activity	GO:0016853	1	0	172	28	1	20212	FKBP5
GO:MF	cis-trans isomerase activity	GO:0016859	1	0	48	28	1	20212	FKBP5
GO:MF	purine nucleotide binding	GO:0017076	1	0	2021	28	4	20212	PMVK,EPHB6,NMNAT1,RBKS
GO:MF	transmembrane receptor protein kinase activity	GO:0019199	1	0	82	28	1	20212	EPHB6
GO:MF	carbohydrate kinase activity	GO:0019200	1	0	21	28	1	20212	RBKS
GO:MF	lyase activity	GO:0016829	1	0	202	28	1	20212	CD38
GO:MF	nucleotidyltransferase activity	GO:0016779	1	0	149	28	1	20212	NMNAT1
GO:MF	transmembrane receptor protein tyrosine kinase activator activity	GO:0030297	1	0	18	28	1	20212	EREG
GO:MF	signaling receptor activator activity	GO:0030546	1	0	519	28	2	20212	MANF,EREG
GO:MF	identical protein binding	GO:0042802	1	0	2162	28	5	20212	KYNU,CD38,NMNAT1,NPM1,RBKS
GO:MF	protein homodimerization activity	GO:0042803	1	0	724	28	2	20212	KYNU,NPM1
GO:MF	alpha-tubulin binding	GO:0043014	1	0	45	28	1	20212	TBCB
GO:MF	ribonucleoprotein complex binding	GO:0043021	1	0	172	28	2	20212	NAA10,NPM1
GO:MF	ribosome binding	GO:0043022	1	0	113	28	2	20212	NAA10,NPM1
GO:MF	ribosomal large subunit binding	GO:0043023	1	0	16	28	1	20212	NPM1
GO:MF	phosphoric ester hydrolase activity	GO:0042578	1	0	372	28	2	20212	PTPN1,SMPD1
GO:MF	ribosomal small subunit binding	GO:0043024	1	0	17	28	1	20212	NPM1
GO:MF	anion binding	GO:0043168	1	0	2452	28	5	20212	PMVK,KYNU,EPHB6,NMNAT1,RBKS
GO:MF	cation binding	GO:0043169	1	0	4444	28	7	20212	HMOX2,PTPN1,NCAN,SMPD1,SMOC2,DSG3,RBKS
GO:MF	sequence-specific DNA binding	GO:0043565	1	0	1654	28	1	20212	NPM1
GO:MF	protein-containing complex binding	GO:0044877	1	0	1752	28	3	20212	NAA10,MSR1,NPM1
GO:MF	cadherin binding	GO:0045296	1	0	335	28	1	20212	PTPN1
GO:MF	metal ion binding	GO:0046872	1	0	4354	28	7	20212	HMOX2,PTPN1,NCAN,SMPD1,SMOC2,DSG3,RBKS
GO:MF	ion binding	GO:0043167	1	0	6146	28	11	20212	HMOX2,PMVK,PTPN1,NCAN,KYNU,EPHB6,NMNAT1,SMPD1,SMOC2,DSG3,RBKS
GO:MF	signaling receptor regulator activity	GO:0030545	1	0	555	28	2	20212	MANF,EREG
GO:MF	histone binding	GO:0042393	1	0	251	28	1	20212	NPM1
GO:MF	cargo receptor activity	GO:0038024	1	0	88	28	2	20212	MSR1,SCARA5
GO:MF	adenyl nucleotide binding	GO:0030554	1	0	1661	28	4	20212	PMVK,EPHB6,NMNAT1,RBKS
GO:MF	protein-macromolecule adaptor activity	GO:0030674	1	0	947	28	2	20212	NMNAT1,NPM1
GO:MF	endoplasmic reticulum signal peptide binding	GO:0030942	1	0	3	28	1	20212	SRP14
GO:MF	Tat protein binding	GO:0030957	1	0	10	28	1	20212	NPM1
GO:MF	receptor tyrosine kinase binding	GO:0030971	1	0	80	28	1	20212	PTPN1
GO:MF	heat shock protein binding	GO:0031072	1	0	130	28	1	20212	FKBP5
GO:MF	peptide binding	GO:0042277	1	0	327	28	2	20212	MSR1,SRP14
GO:MF	ribonucleotide binding	GO:0032553	1	0	1936	28	4	20212	PMVK,EPHB6,NMNAT1,RBKS
GO:MF	adenyl ribonucleotide binding	GO:0032559	1	0	1560	28	4	20212	PMVK,EPHB6,NMNAT1,RBKS
GO:MF	amide binding	GO:0033218	1	0	398	28	3	20212	FKBP5,MSR1,SRP14
GO:MF	peptide N-acetyltransferase activity	GO:0034212	1	0	53	28	1	20212	NAA10
GO:MF	purine ribonucleoside triphosphate binding	GO:0035639	1	0	1853	28	4	20212	PMVK,EPHB6,NMNAT1,RBKS
GO:MF	small molecule binding	GO:0036094	1	0	6357	28	11	20212	HMOX2,PMVK,PTPN1,NCAN,KYNU,EPHB6,NMNAT1,SMPD1,SMOC2,DSG3,RBKS
GO:MF	signaling receptor activity	GO:0038023	1	0	1491	28	3	20212	RGMA,CLEC1B,EPHB6
GO:MF	purine ribonucleotide binding	GO:0032555	1	0	1919	28	4	20212	PMVK,EPHB6,NMNAT1,RBKS
GO:MF	phosphotransferase activity, phosphate group as acceptor	GO:0016776	1	0	38	28	1	20212	PMVK
GO:MF	phosphotransferase activity, alcohol group as acceptor	GO:0016773	1	0	697	28	2	20212	EPHB6,RBKS
GO:MF	transferase activity, transferring phosphorus-containing groups	GO:0016772	1	0	959	28	4	20212	PMVK,EPHB6,NMNAT1,RBKS
GO:MF	peptide alpha-N-acetyltransferase activity	GO:0004596	1	0	8	28	1	20212	NAA10
GO:MF	phospholipase activity	GO:0004620	1	0	107	28	1	20212	SMPD1
GO:MF	phospholipase C activity	GO:0004629	1	0	29	28	1	20212	SMPD1
GO:MF	protein kinase activity	GO:0004672	1	0	586	28	1	20212	EPHB6
GO:MF	protein tyrosine kinase activity	GO:0004713	1	0	148	28	1	20212	EPHB6
GO:MF	transmembrane receptor protein tyrosine kinase activity	GO:0004714	1	0	63	28	1	20212	EPHB6
GO:MF	nicotinate-nucleotide adenylyltransferase activity	GO:0004515	1	0	4	28	1	20212	NMNAT1
GO:MF	phosphoprotein phosphatase activity	GO:0004721	1	0	185	28	1	20212	PTPN1
GO:MF	non-membrane spanning protein tyrosine phosphatase activity	GO:0004726	1	0	12	28	1	20212	PTPN1
GO:MF	sphingomyelin phosphodiesterase activity	GO:0004767	1	0	7	28	1	20212	SMPD1
GO:MF	ubiquitin-protein transferase activity	GO:0004842	1	0	453	28	1	20212	WWP2
GO:MF	enzyme inhibitor activity	GO:0004857	1	0	390	28	1	20212	NPM1
GO:MF	protein kinase inhibitor activity	GO:0004860	1	0	73	28	1	20212	NPM1
GO:MF	transmembrane signaling receptor activity	GO:0004888	1	0	1269	28	2	20212	CLEC1B,EPHB6
GO:MF	protein tyrosine phosphatase activity	GO:0004725	1	0	100	28	1	20212	PTPN1
GO:MF	ephrin receptor activity	GO:0005003	1	0	18	28	1	20212	EPHB6
GO:MF	monooxygenase activity	GO:0004497	1	0	104	28	1	20212	HMOX2
GO:MF	catalytic activity	GO:0003824	1	0	5758	28	13	20212	IFI30,HMOX2,PMVK,WWP2,NAA10,PTPN1,FKBP5,KYNU,CD38,EPHB6,NMNAT1,SMPD1,RBKS
GO:MF	nicotinamide-nucleotide adenylyltransferase activity	GO:0000309	1	0	3	28	1	20212	NMNAT1
GO:MF	transcription cis-regulatory region binding	GO:0000976	1	0	1480	28	1	20212	NPM1
GO:MF	core promoter sequence-specific DNA binding	GO:0001046	1	0	41	28	1	20212	NPM1
GO:MF	transcription regulatory region nucleic acid binding	GO:0001067	1	0	1482	28	1	20212	NPM1
GO:MF	amyloid-beta binding	GO:0001540	1	0	84	28	1	20212	MSR1
GO:MF	molecular_function	GO:0003674	1	0	20212	28	28	20212	RGMA,TNFRSF12A,MANF,IFI30,CLEC1B,BCAN,HMOX2,TBCB,PMVK,WWP2,EREG,NAA10,PTPN1,FKBP5,MSR1,NCAN,KYNU,SCARA5,CD38,EPHB6,CD63,NMNAT1,SMPD1,SMOC2,DSG3,NPM1,SRP14,RBKS
GO:MF	NAD+ nucleosidase activity	GO:0003953	1	0	11	28	1	20212	CD38
GO:MF	nucleic acid binding	GO:0003676	1	0	5491	28	4	20212	MANF,PTPN1,NPM1,SRP14
GO:MF	chromatin binding	GO:0003682	1	0	602	28	1	20212	NPM1
GO:MF	double-stranded DNA binding	GO:0003690	1	0	1637	28	1	20212	NPM1
GO:MF	transcription coregulator activity	GO:0003712	1	0	524	28	1	20212	NPM1
GO:MF	transcription coactivator activity	GO:0003713	1	0	290	28	1	20212	NPM1
GO:MF	RNA binding	GO:0003723	1	0	3123	28	4	20212	MANF,PTPN1,NPM1,SRP14
GO:MF	peptidyl-prolyl cis-trans isomerase activity	GO:0003755	1	0	45	28	1	20212	FKBP5
GO:MF	DNA binding	GO:0003677	1	0	2532	28	1	20212	NPM1
GO:MF	signal sequence binding	GO:0005048	1	0	46	28	1	20212	SRP14
GO:MF	signaling receptor binding	GO:0005102	1	0	1501	28	4	20212	RGMA,MANF,EREG,PTPN1
GO:MF	epidermal growth factor receptor binding	GO:0005154	1	0	35	28	1	20212	EREG
GO:MF	tubulin binding	GO:0015631	1	0	389	28	1	20212	TBCB
GO:MF	lipase activity	GO:0016298	1	0	133	28	1	20212	SMPD1
GO:MF	kinase activity	GO:0016301	1	0	787	28	3	20212	PMVK,EPHB6,RBKS
GO:MF	acetyltransferase activity	GO:0016407	1	0	95	28	1	20212	NAA10
GO:MF	N-acyltransferase activity	GO:0016410	1	0	94	28	1	20212	NAA10
GO:MF	oxidoreductase activity	GO:0016491	1	0	742	28	2	20212	IFI30,HMOX2
GO:MF	coreceptor activity	GO:0015026	1	0	57	28	1	20212	RGMA
GO:MF	oxidoreductase activity, acting on a sulfur group of donors	GO:0016667	1	0	54	28	1	20212	IFI30
GO:MF	oxidoreductase activity, acting on paired donors, with incorporation or reduction of molecular oxygen	GO:0016705	1	0	178	28	1	20212	HMOX2
GO:MF	oxidoreductase activity, acting on paired donors, with incorporation or reduction of molecular oxygen, reduced flavin or flavoprotein as one donor, and incorporation of one atom of oxygen	GO:0016712	1	0	43	28	1	20212	HMOX2
GO:MF	transferase activity	GO:0016740	1	0	2350	28	7	20212	PMVK,WWP2,NAA10,CD38,EPHB6,NMNAT1,RBKS
GO:MF	acyltransferase activity	GO:0016746	1	0	733	28	2	20212	WWP2,NAA10
GO:MF	acyltransferase activity, transferring groups other than amino-acyl groups	GO:0016747	1	0	225	28	1	20212	NAA10
GO:MF	aminoacyltransferase activity	GO:0016755	1	0	501	28	1	20212	WWP2
GO:MF	oxidoreductase activity, acting on a sulfur group of donors, disulfide as acceptor	GO:0016671	1	0	8	28	1	20212	IFI30
GO:MF	7S RNA binding	GO:0008312	1	0	7	28	1	20212	SRP14
GO:MF	lipid binding	GO:0008289	1	0	841	28	1	20212	MANF
GO:MF	zinc ion binding	GO:0008270	1	0	847	28	2	20212	PTPN1,SMPD1
GO:MF	insulin receptor binding	GO:0005158	1	0	22	28	1	20212	PTPN1
GO:MF	binding	GO:0005488	1	0	18370	28	28	20212	RGMA,TNFRSF12A,MANF,IFI30,CLEC1B,BCAN,HMOX2,TBCB,PMVK,WWP2,EREG,NAA10,PTPN1,FKBP5,MSR1,NCAN,KYNU,SCARA5,CD38,EPHB6,CD63,NMNAT1,SMPD1,SMOC2,DSG3,NPM1,SRP14,RBKS
GO:MF	calcium ion binding	GO:0005509	1	0	726	28	3	20212	NCAN,SMOC2,DSG3
GO:MF	ATP binding	GO:0005524	1	0	1500	28	4	20212	PMVK,EPHB6,NMNAT1,RBKS
GO:MF	macrolide binding	GO:0005527	1	0	12	28	1	20212	FKBP5
GO:MF	FK506 binding	GO:0005528	1	0	10	28	1	20212	FKBP5
GO:MF	glycosaminoglycan binding	GO:0005539	1	0	247	28	3	20212	BCAN,NCAN,SMOC2
GO:MF	microtubule binding	GO:0008017	1	0	278	28	1	20212	TBCB
GO:MF	enzyme activator activity	GO:0008047	1	0	585	28	1	20212	EREG
GO:MF	N-acetyltransferase activity	GO:0008080	1	0	68	28	1	20212	NAA10
GO:MF	phosphoric diester hydrolase activity	GO:0008081	1	0	90	28	1	20212	SMPD1
GO:MF	growth factor activity	GO:0008083	1	0	162	28	2	20212	MANF,EREG
GO:MF	cytoskeletal protein binding	GO:0008092	1	0	1002	28	1	20212	TBCB
GO:MF	transcription factor binding	GO:0008134	1	0	600	28	2	20212	WWP2,NPM1
GO:MF	heparin binding	GO:0008201	1	0	176	28	1	20212	SMOC2
GO:MF	ephrin receptor binding	GO:0046875	1	0	28	28	1	20212	PTPN1
GO:MF	tetrapyrrole binding	GO:0046906	1	0	153	28	1	20212	HMOX2
GO:MF	protein dimerization activity	GO:0046983	1	0	1113	28	2	20212	KYNU,NPM1
GO:MF	lipoprotein particle binding	GO:0071813	1	0	28	28	1	20212	MSR1
GO:MF	protein-lipid complex binding	GO:0071814	1	0	28	28	1	20212	MSR1
GO:MF	organic cyclic compound binding	GO:0097159	1	0	7546	28	11	20212	MANF,HMOX2,PMVK,PTPN1,FKBP5,KYNU,EPHB6,NMNAT1,NPM1,SRP14,RBKS
GO:MF	carbohydrate derivative binding	GO:0097367	1	0	2304	28	8	20212	MANF,BCAN,PMVK,NCAN,EPHB6,NMNAT1,SMOC2,RBKS
GO:MF	molecular function regulator activity	GO:0098772	1	0	2063	28	3	20212	MANF,EREG,NPM1
GO:MF	sulfatide binding	GO:0120146	1	0	6	28	1	20212	MANF
GO:MF	growth factor receptor binding	GO:0070851	1	0	139	28	1	20212	EREG
GO:MF	catalytic activity, acting on a protein	GO:0140096	1	0	2355	28	4	20212	WWP2,PTPN1,FKBP5,EPHB6
GO:MF	DNA-binding transcription factor binding	GO:0140297	1	0	490	28	2	20212	WWP2,NPM1
GO:MF	molecular function activator activity	GO:0140677	1	0	1124	28	2	20212	MANF,EREG
GO:MF	molecular function inhibitor activity	GO:0140678	1	0	497	28	1	20212	NPM1
GO:MF	molecular condensate scaffold activity	GO:0140693	1	0	32	28	1	20212	NPM1
GO:MF	enzyme-substrate adaptor activity	GO:0140767	1	0	66	28	1	20212	NMNAT1
GO:MF	protein ADP-ribosyltransferase-substrate adaptor activity	GO:0140768	1	0	4	28	1	20212	NMNAT1
GO:MF	transcription regulator activity	GO:0140110	1	0	1952	28	1	20212	NPM1
GO:MF	nucleoside phosphate binding	GO:1901265	1	0	2188	28	4	20212	PMVK,EPHB6,NMNAT1,RBKS
GO:MF	adenylyltransferase activity	GO:0070566	1	0	30	28	1	20212	NMNAT1
GO:MF	NAD+ nucleotidase, cyclic ADP-ribose generating	GO:0061809	1	0	16	28	1	20212	CD38
GO:MF	receptor ligand activity	GO:0048018	1	0	513	28	2	20212	MANF,EREG
GO:MF	NADP+ nucleosidase activity	GO:0050135	1	0	16	28	1	20212	CD38
GO:MF	cell adhesion molecule binding	GO:0050839	1	0	561	28	1	20212	PTPN1
GO:MF	extracellular matrix binding	GO:0050840	1	0	60	28	1	20212	SMOC2
GO:MF	microtubule plus-end binding	GO:0051010	1	0	21	28	1	20212	TBCB
GO:MF	NF-kappaB binding	GO:0051059	1	0	30	28	1	20212	NPM1
GO:MF	vitamin B6 binding	GO:0070279	1	0	57	28	1	20212	KYNU
GO:MF	unfolded protein binding	GO:0051082	1	0	113	28	1	20212	NPM1
GO:MF	glycolipid binding	GO:0051861	1	0	29	28	1	20212	MANF
GO:MF	molecular transducer activity	GO:0060089	1	0	1491	28	3	20212	RGMA,CLEC1B,EPHB6
GO:MF	molecular adaptor activity	GO:0060090	1	0	1136	28	2	20212	NMNAT1,NPM1
GO:MF	RNA polymerase II-specific DNA-binding transcription factor binding	GO:0061629	1	0	349	28	2	20212	WWP2,NPM1
GO:MF	ubiquitin protein ligase activity	GO:0061630	1	0	354	28	1	20212	WWP2
GO:MF	ubiquitin-like protein ligase activity	GO:0061659	1	0	372	28	1	20212	WWP2
GO:MF	protein phosphatase 2A binding	GO:0051721	1	0	29	28	1	20212	PTPN1
GO:MF	heterocyclic compound binding	GO:1901363	1	0	2325	28	5	20212	PMVK,KYNU,EPHB6,NMNAT1,RBKS
GO:MF	sulfur compound binding	GO:1901681	1	0	268	28	1	20212	SMOC2
GO:MF	peptide-serine-alpha-N-acetyltransferase activity	GO:1990189	1	0	3	28	1	20212	NAA10
GO:MF	transferrin receptor binding	GO:1990459	1	0	11	28	1	20212	RGMA
GO:MF	protein tyrosine kinase binding	GO:1990782	1	0	125	28	1	20212	PTPN1
GO:MF	sequence-specific double-stranded DNA binding	GO:1990837	1	0	1541	28	1	20212	NPM1
GO:MF	transition metal ion binding	GO:0046914	1	0	1124	28	2	20212	PTPN1,SMPD1
HP	Abnormal metatarsal morphology	HP:0001832	1	0	152	11	1	4958	NAA10
HP	Broad toe	HP:0001837	1	0	84	11	1	4958	NAA10
HP	Abnormal hallux morphology	HP:0001844	1	0	202	11	1	4958	NAA10
HP	Sandal gap	HP:0001852	1	0	95	11	1	4958	NAA10
HP	Abnormality of blood and blood-forming tissues	HP:0001871	1	0	1442	11	3	4958	NAA10,SMPD1,NPM1
HP	Abnormality of thrombocytes	HP:0001872	1	0	469	11	3	4958	NAA10,SMPD1,NPM1
HP	Weight loss	HP:0001824	1	0	384	11	1	4958	NPM1
HP	Thrombocytopenia	HP:0001873	1	0	407	11	3	4958	NAA10,SMPD1,NPM1
HP	Neutropenia	HP:0001875	1	0	200	11	1	4958	NPM1
HP	Pancytopenia	HP:0001876	1	0	125	11	1	4958	NPM1
HP	Abnormal erythrocyte morphology	HP:0001877	1	0	672	11	3	4958	NAA10,SMPD1,NPM1
HP	Abnormal leukocyte morphology	HP:0001881	1	0	615	11	2	4958	SMPD1,NPM1
HP	Leukopenia	HP:0001882	1	0	151	11	1	4958	NPM1
HP	Talipes	HP:0001883	1	0	461	11	1	4958	KYNU
HP	Abnormality of neutrophils	HP:0001874	1	0	255	11	1	4958	NPM1
HP	Iron deficiency anemia	HP:0001891	1	0	32	11	1	4958	NAA10
HP	Abnormal toe morphology	HP:0001780	1	0	708	11	1	4958	NAA10
HP	Abnormal vestibular function	HP:0001751	1	0	206	11	1	4958	NPM1
HP	Patent ductus arteriosus	HP:0001643	1	0	372	11	2	4958	NAA10,KYNU
HP	Abnormal aortic valve morphology	HP:0001646	1	0	173	11	1	4958	NAA10
HP	Bicuspid aortic valve	HP:0001647	1	0	112	11	1	4958	NAA10
HP	Tachycardia	HP:0001649	1	0	141	11	2	4958	NAA10,KYNU
HP	Abnormal heart valve morphology	HP:0001654	1	0	351	11	2	4958	NAA10,SMPD1
HP	Patent foramen ovale	HP:0001655	1	0	121	11	1	4958	NAA10
HP	Abnormal foot morphology	HP:0001760	1	0	1492	11	3	4958	NAA10,KYNU,NPM1
HP	Torsade de pointes	HP:0001664	1	0	25	11	1	4958	NAA10
HP	Coronary artery atherosclerosis	HP:0001677	1	0	53	11	1	4958	SMPD1
HP	Secundum atrial septal defect	HP:0001684	1	0	40	11	1	4958	NAA10
HP	Abnormal cardiac ventricle morphology	HP:0001713	1	0	689	11	1	4958	NAA10
HP	Abnormality of the pancreas	HP:0001732	1	0	319	11	1	4958	NPM1
HP	Abnormality of the spleen	HP:0001743	1	0	619	11	2	4958	SMPD1,NPM1
HP	Splenomegaly	HP:0001744	1	0	477	11	2	4958	SMPD1,NPM1
HP	Abnormal cardiac septum morphology	HP:0001671	1	0	752	11	1	4958	NAA10
HP	Cardiomegaly	HP:0001640	1	0	129	11	1	4958	NAA10
HP	Abnormal bleeding	HP:0001892	1	0	528	11	2	4958	SMPD1,NPM1
HP	Anemia	HP:0001903	1	0	614	11	3	4958	NAA10,SMPD1,NPM1
HP	Abnormal facial shape	HP:0001999	1	0	1072	11	2	4958	NAA10,NMNAT1
HP	Short columella	HP:0002000	1	0	27	11	1	4958	NAA10
HP	Deep philtrum	HP:0002002	1	0	71	11	1	4958	NAA10
HP	Frontal bossing	HP:0002007	1	0	407	11	2	4958	NAA10,KYNU
HP	Morphological central nervous system abnormality	HP:0002011	1	0	2820	11	5	4958	NAA10,KYNU,NMNAT1,SMPD1,NPM1
HP	Abnormality of the abdominal organs	HP:0002012	1	0	1335	11	4	4958	NAA10,KYNU,SMPD1,NPM1
HP	Sea-blue histiocytosis	HP:0001982	1	0	5	11	1	4958	SMPD1
HP	Vomiting	HP:0002013	1	0	346	11	3	4958	NAA10,KYNU,SMPD1
HP	Dysphagia	HP:0002015	1	0	519	11	1	4958	NAA10
HP	Nausea and vomiting	HP:0002017	1	0	544	11	3	4958	NAA10,KYNU,SMPD1
HP	Constipation	HP:0002019	1	0	444	11	1	4958	SMPD1
HP	Gastroesophageal reflux	HP:0002020	1	0	501	11	1	4958	MSR1
HP	Pyloric stenosis	HP:0002021	1	0	105	11	1	4958	NAA10
HP	Anal atresia	HP:0002023	1	0	139	11	1	4958	NAA10
HP	Diarrhea	HP:0002014	1	0	397	11	1	4958	NAA10
HP	Polycythemia	HP:0001901	1	0	25	11	1	4958	NAA10
HP	Abnormal thrombosis	HP:0001977	1	0	203	11	1	4958	NPM1
HP	Autoimmune thrombocytopenia	HP:0001973	1	0	46	11	1	4958	SMPD1
HP	Leukemia	HP:0001909	1	0	172	11	2	4958	SMPD1,NPM1
HP	Abnormal granulocyte morphology	HP:0001911	1	0	302	11	1	4958	NPM1
HP	Abnormality of coagulation	HP:0001928	1	0	214	11	1	4958	NPM1
HP	Hypochromic anemia	HP:0001931	1	0	62	11	1	4958	NAA10
HP	Subcutaneous hemorrhage	HP:0001933	1	0	253	11	1	4958	NPM1
HP	Microcytic anemia	HP:0001935	1	0	47	11	1	4958	SMPD1
HP	Leukocytosis	HP:0001974	1	0	154	11	1	4958	NPM1
HP	Abnormality of metabolism/homeostasis	HP:0001939	1	0	2591	11	5	4958	NAA10,PTPN1,KYNU,SMPD1,NPM1
HP	Metabolic acidosis	HP:0001942	1	0	159	11	1	4958	KYNU
HP	Fever	HP:0001945	1	0	421	11	1	4958	NPM1
HP	Renal tubular acidosis	HP:0001947	1	0	43	11	1	4958	KYNU
HP	Glucose intolerance	HP:0001952	1	0	475	11	3	4958	NAA10,PTPN1,NPM1
HP	Hypoplastic heart	HP:0001961	1	0	50	11	1	4958	KYNU
HP	Hypersplenism	HP:0001971	1	0	21	11	1	4958	SMPD1
HP	Acidosis	HP:0001941	1	0	396	11	1	4958	KYNU
HP	Malabsorption	HP:0002024	1	0	239	11	1	4958	NPM1
HP	Atrial septal defect	HP:0001631	1	0	518	11	1	4958	NAA10
HP	Abnormal heart morphology	HP:0001627	1	0	1512	11	3	4958	NAA10,KYNU,SMPD1
HP	Encephalopathy	HP:0001298	1	0	317	11	1	4958	KYNU
HP	Abnormal nervous system electrophysiology	HP:0001311	1	0	671	11	1	4958	NMNAT1
HP	Reduced tendon reflexes	HP:0001315	1	0	590	11	1	4958	SMPD1
HP	Abnormal cerebellum morphology	HP:0001317	1	0	997	11	2	4958	NMNAT1,SMPD1
HP	Muscle weakness	HP:0001324	1	0	1035	11	2	4958	SMPD1,NPM1
HP	Specific learning disability	HP:0001328	1	0	318	11	1	4958	SMPD1
HP	Generalized hypotonia	HP:0001290	1	0	677	11	1	4958	NAA10
HP	Dystonia	HP:0001332	1	0	520	11	1	4958	NAA10
HP	Abnormal joint morphology	HP:0001367	1	0	1212	11	1	4958	NAA10
HP	Flexion contracture	HP:0001371	1	0	796	11	1	4958	NAA10
HP	Joint dislocation	HP:0001373	1	0	382	11	1	4958	NAA10
HP	Congenital hip dislocation	HP:0001374	1	0	81	11	1	4958	NAA10
HP	Abnormal hip joint morphology	HP:0001384	1	0	379	11	1	4958	NAA10
HP	Abnormality of the liver	HP:0001392	1	0	1088	11	4	4958	NAA10,KYNU,SMPD1,NPM1
HP	Hyperreflexia	HP:0001347	1	0	810	11	1	4958	NAA10
HP	Cirrhosis	HP:0001394	1	0	163	11	2	4958	SMPD1,NPM1
HP	Gait disturbance	HP:0001288	1	0	1191	11	2	4958	NAA10,SMPD1
HP	Abnormal corpus callosum morphology	HP:0001273	1	0	914	11	2	4958	NAA10,NMNAT1
HP	Intellectual disability	HP:0001249	1	0	2023	11	4	4958	NAA10,KYNU,NMNAT1,SMPD1
HP	Seizure	HP:0001250	1	0	1959	11	3	4958	NAA10,NMNAT1,SMPD1
HP	Ataxia	HP:0001251	1	0	1035	11	2	4958	NMNAT1,SMPD1
HP	Hypotonia	HP:0001252	1	0	1808	11	3	4958	NAA10,NMNAT1,SMPD1
HP	Lethargy	HP:0001254	1	0	225	11	1	4958	NAA10
HP	Spasticity	HP:0001257	1	0	887	11	2	4958	NAA10,SMPD1
HP	Hypertonia	HP:0001276	1	0	1111	11	3	4958	NAA10,KYNU,SMPD1
HP	Coma	HP:0001259	1	0	99	11	1	4958	KYNU
HP	Global developmental delay	HP:0001263	1	0	1901	11	5	4958	NAA10,KYNU,NMNAT1,SMPD1,NPM1
HP	Spastic diplegia	HP:0001264	1	0	41	11	1	4958	NAA10
HP	Hyporeflexia	HP:0001265	1	0	397	11	1	4958	SMPD1
HP	Mental deterioration	HP:0001268	1	0	371	11	1	4958	SMPD1
HP	Motor delay	HP:0001270	1	0	954	11	3	4958	NAA10,NMNAT1,SMPD1
HP	Cerebellar atrophy	HP:0001272	1	0	436	11	1	4958	NMNAT1
HP	Excessive daytime somnolence	HP:0001262	1	0	69	11	1	4958	NAA10
HP	Ventricular septal defect	HP:0001629	1	0	492	11	1	4958	NAA10
HP	Cholestasis	HP:0001396	1	0	283	11	3	4958	NAA10,KYNU,SMPD1
HP	Hepatic failure	HP:0001399	1	0	157	11	2	4958	SMPD1,NPM1
HP	Anteriorly placed anus	HP:0001545	1	0	65	11	1	4958	KYNU
HP	Abnormal rib cage morphology	HP:0001547	1	0	392	11	2	4958	NAA10,KYNU
HP	Abnormal umbilicus morphology	HP:0001551	1	0	309	11	1	4958	NAA10
HP	Prenatal movement abnormality	HP:0001557	1	0	240	11	1	4958	NAA10
HP	Decreased fetal movement	HP:0001558	1	0	228	11	1	4958	NAA10
HP	Abnormality of the amniotic fluid	HP:0001560	1	0	463	11	1	4958	NAA10
HP	Ascites	HP:0001541	1	0	133	11	1	4958	SMPD1
HP	Oligohydramnios	HP:0001562	1	0	186	11	1	4958	NAA10
HP	Redundant skin	HP:0001582	1	0	93	11	1	4958	NAA10
HP	Selective tooth agenesis	HP:0001592	1	0	45	11	1	4958	NAA10
HP	Abnormal hair morphology	HP:0001595	1	0	1304	11	3	4958	NAA10,NMNAT1,NPM1
HP	Alopecia	HP:0001596	1	0	250	11	1	4958	NPM1
HP	Abnormality of the nail	HP:0001597	1	0	509	11	1	4958	NPM1
HP	Abnormality of the cardiovascular system	HP:0001626	1	0	2722	11	5	4958	NAA10,KYNU,NMNAT1,SMPD1,NPM1
HP	Abnormality of the integument	HP:0001574	1	0	2535	11	7	4958	PMVK,NAA10,KYNU,NMNAT1,SMPD1,DSG3,NPM1
HP	Hepatic steatosis	HP:0001397	1	0	175	11	1	4958	NAA10
HP	Protuberant abdomen	HP:0001538	1	0	42	11	1	4958	SMPD1
HP	Intrauterine growth retardation	HP:0001511	1	0	608	11	2	4958	NAA10,NPM1
HP	Macrovesicular hepatic steatosis	HP:0001403	1	0	17	11	1	4958	NAA10
HP	Decreased liver function	HP:0001410	1	0	203	11	2	4958	SMPD1,NPM1
HP	Microvesicular hepatic steatosis	HP:0001414	1	0	21	11	1	4958	NAA10
HP	X-linked inheritance	HP:0001417	1	0	251	11	1	4958	NAA10
HP	X-linked recessive inheritance	HP:0001419	1	0	179	11	1	4958	NAA10
HP	X-linked dominant inheritance	HP:0001423	1	0	60	11	1	4958	NAA10
HP	Umbilical hernia	HP:0001537	1	0	302	11	1	4958	NAA10
HP	Non-Mendelian inheritance	HP:0001426	1	0	89	11	1	4958	FKBP5
HP	Typified by somatic mosaicism	HP:0001442	1	0	175	11	2	4958	MSR1,NPM1
HP	Eye poking	HP:0001483	1	0	5	11	1	4958	NMNAT1
HP	Bilateral ptosis	HP:0001488	1	0	67	11	1	4958	NAA10
HP	Growth abnormality	HP:0001507	1	0	2664	11	6	4958	NAA10,PTPN1,KYNU,NMNAT1,SMPD1,NPM1
HP	Failure to thrive	HP:0001508	1	0	1083	11	1	4958	SMPD1
HP	Growth delay	HP:0001510	1	0	1840	11	5	4958	NAA10,KYNU,NMNAT1,SMPD1,NPM1
HP	Abnormal abdomen morphology	HP:0001438	1	0	804	11	2	4958	SMPD1,NPM1
HP	Abnormal fingernail morphology	HP:0001231	1	0	198	11	1	4958	NPM1
HP	Abdominal pain	HP:0002027	1	0	339	11	1	4958	NPM1
HP	Abnormal rectum morphology	HP:0002034	1	0	140	11	1	4958	NAA10
HP	Abnormal respiratory system physiology	HP:0002795	1	0	1439	11	4	4958	NAA10,KYNU,SMPD1,NPM1
HP	Kyphosis	HP:0002808	1	0	456	11	1	4958	NAA10
HP	Abnormal limb bone morphology	HP:0002813	1	0	1728	11	2	4958	NAA10,NPM1
HP	Abnormality of the lower limb	HP:0002814	1	0	1805	11	3	4958	NAA10,KYNU,NPM1
HP	Abnormality of the upper limb	HP:0002817	1	0	1713	11	2	4958	NAA10,NPM1
HP	Hip dislocation	HP:0002827	1	0	256	11	1	4958	NAA10
HP	Abnormal pattern of respiration	HP:0002793	1	0	753	11	3	4958	NAA10,SMPD1,NPM1
HP	Arthralgia	HP:0002829	1	0	201	11	1	4958	SMPD1
HP	Exertional dyspnea	HP:0002875	1	0	142	11	1	4958	NPM1
HP	Neoplasm of the pancreas	HP:0002894	1	0	88	11	1	4958	NPM1
HP	Neoplasm of the liver	HP:0002896	1	0	143	11	1	4958	SMPD1
HP	Hyperbilirubinemia	HP:0002904	1	0	125	11	1	4958	NAA10
HP	Elevated hepatic transaminase	HP:0002910	1	0	362	11	1	4958	SMPD1
HP	Hemivertebrae	HP:0002937	1	0	61	11	1	4958	KYNU
HP	Aspiration	HP:0002835	1	0	29	11	1	4958	NAA10
HP	Lumbar hyperlordosis	HP:0002938	1	0	92	11	1	4958	NAA10
HP	Abnormal tracheal morphology	HP:0002778	1	0	165	11	1	4958	NPM1
HP	Pathologic fracture	HP:0002756	1	0	61	11	1	4958	SMPD1
HP	Lymphoma	HP:0002665	1	0	118	11	1	4958	NPM1
HP	Abnormal sella turcica morphology	HP:0002679	1	0	41	11	1	4958	NAA10
HP	Abnormal calvaria morphology	HP:0002683	1	0	963	11	2	4958	NAA10,KYNU
HP	Pregnancy history	HP:0002686	1	0	44	11	1	4958	NAA10
HP	High, narrow palate	HP:0002705	1	0	152	11	1	4958	NAA10
HP	Abnormality of the immune system	HP:0002715	1	0	2064	11	4	4958	NAA10,KYNU,SMPD1,NPM1
HP	Recurrent fractures	HP:0002757	1	0	130	11	1	4958	NPM1
HP	Lymphadenopathy	HP:0002716	1	0	242	11	2	4958	SMPD1,NPM1
HP	Immunodeficiency	HP:0002721	1	0	217	11	1	4958	NPM1
HP	Systemic lupus erythematosus	HP:0002725	1	0	34	11	1	4958	SMPD1
HP	Abnormal lymph node morphology	HP:0002733	1	0	257	11	2	4958	SMPD1,NPM1
HP	Oral leukoplakia	HP:0002745	1	0	27	11	1	4958	NPM1
HP	Delayed skeletal maturation	HP:0002750	1	0	341	11	3	4958	NAA10,NMNAT1,SMPD1
HP	Kyphoscoliosis	HP:0002751	1	0	192	11	1	4958	NAA10
HP	Recurrent infections	HP:0002719	1	0	971	11	3	4958	NAA10,SMPD1,NPM1
HP	Neoplasm	HP:0002664	1	0	897	11	3	4958	MSR1,SMPD1,NPM1
HP	Autoimmunity	HP:0002960	1	0	288	11	1	4958	SMPD1
HP	Abnormality of the musculature	HP:0003011	1	0	2841	11	5	4958	NAA10,KYNU,NMNAT1,SMPD1,NPM1
HP	Abnormal odontoid process morphology	HP:0003310	1	0	35	11	1	4958	NMNAT1
HP	Abnormal form of the vertebral bodies	HP:0003312	1	0	346	11	2	4958	KYNU,NMNAT1
HP	Abnormality of the cervical spine	HP:0003319	1	0	429	11	1	4958	NAA10
HP	Abnormal bone structure	HP:0003330	1	0	822	11	2	4958	SMPD1,NPM1
HP	Aminoaciduria	HP:0003355	1	0	130	11	1	4958	KYNU
HP	Vertebral segmentation defect	HP:0003422	1	0	160	11	1	4958	KYNU
HP	Hyperlordosis	HP:0003307	1	0	214	11	1	4958	NAA10
HP	CNS hypomyelination	HP:0003429	1	0	88	11	1	4958	NMNAT1
HP	Disproportionate short stature	HP:0003498	1	0	135	11	1	4958	KYNU
HP	Abnormality of connective tissue	HP:0003549	1	0	1512	11	3	4958	NAA10,NMNAT1,SMOC2
HP	Congenital onset	HP:0003577	1	0	1023	11	2	4958	NAA10,KYNU
HP	Adult onset	HP:0003581	1	0	829	11	3	4958	PMVK,PTPN1,SMPD1
HP	Late onset	HP:0003584	1	0	126	11	1	4958	PTPN1
HP	Infantile onset	HP:0003593	1	0	1256	11	2	4958	NMNAT1,SMPD1
HP	Abnormal vertebral morphology	HP:0003468	1	0	482	11	2	4958	KYNU,NMNAT1
HP	Aplasia/Hypoplasia involving the central nervous system	HP:0002977	1	0	1853	11	3	4958	NAA10,KYNU,NMNAT1
HP	Abnormal hip bone morphology	HP:0003272	1	0	560	11	1	4958	NAA10
HP	Abdominal distention	HP:0003270	1	0	149	11	1	4958	SMPD1
HP	Abnormal shoulder morphology	HP:0003043	1	0	97	11	1	4958	NAA10
HP	Hyperlipidemia	HP:0003077	1	0	146	11	1	4958	SMPD1
HP	Abnormal circulating cholesterol concentration	HP:0003107	1	0	150	11	1	4958	SMPD1
HP	Abnormality of urine homeostasis	HP:0003110	1	0	743	11	2	4958	KYNU,NPM1
HP	Abnormal circulating amino acid concentration	HP:0003112	1	0	170	11	1	4958	KYNU
HP	Abnormal circulating hormone concentration	HP:0003117	1	0	473	11	1	4958	SMPD1
HP	Visceromegaly	HP:0003271	1	0	739	11	2	4958	SMPD1,NPM1
HP	Abnormal circulating lipid concentration	HP:0003119	1	0	307	11	1	4958	SMPD1
HP	Increased LDL cholesterol concentration	HP:0003141	1	0	33	11	1	4958	SMPD1
HP	Short nose	HP:0003196	1	0	319	11	1	4958	NAA10
HP	Skeletal muscle atrophy	HP:0003202	1	0	556	11	1	4958	SMPD1
HP	Decreased HDL cholesterol concentration	HP:0003233	1	0	48	11	1	4958	SMPD1
HP	External genital hypoplasia	HP:0003241	1	0	528	11	1	4958	NAA10
HP	Abnormality of the coagulation cascade	HP:0003256	1	0	142	11	1	4958	NPM1
HP	Limb joint contracture	HP:0003121	1	0	451	11	1	4958	NAA10
HP	Abnormal esophagus morphology	HP:0002031	1	0	235	11	2	4958	MSR1,NPM1
HP	Increased susceptibility to fractures	HP:0002659	1	0	226	11	2	4958	SMPD1,NPM1
HP	Bone pain	HP:0002653	1	0	87	11	1	4958	NPM1
HP	Abnormal cerebral ventricle morphology	HP:0002118	1	0	950	11	1	4958	NAA10
HP	Ventriculomegaly	HP:0002119	1	0	752	11	1	4958	NAA10
HP	Generalized non-motor (absence) seizure	HP:0002121	1	0	168	11	1	4958	SMPD1
HP	Abnormal spinal cord morphology	HP:0002143	1	0	308	11	1	4958	NMNAT1
HP	Hypertriglyceridemia	HP:0002155	1	0	116	11	1	4958	SMPD1
HP	Abnormality of speech or vocalization	HP:0002167	1	0	1665	11	2	4958	NAA10,KYNU
HP	Pulmonary infiltrates	HP:0002113	1	0	58	11	1	4958	SMPD1
HP	Apraxia	HP:0002186	1	0	213	11	1	4958	SMPD1
HP	Delayed gross motor development	HP:0002194	1	0	454	11	3	4958	NAA10,NMNAT1,SMPD1
HP	Myelopathy	HP:0002196	1	0	15	11	1	4958	NMNAT1
HP	Generalized-onset seizure	HP:0002197	1	0	327	11	2	4958	NAA10,SMPD1
HP	Recurrent respiratory infections	HP:0002205	1	0	624	11	2	4958	SMPD1,NPM1
HP	Diffuse reticular or finely nodular infiltrations	HP:0002207	1	0	2	11	1	4958	SMPD1
HP	Fine hair	HP:0002213	1	0	80	11	1	4958	NAA10
HP	Delayed CNS myelination	HP:0002188	1	0	188	11	2	4958	NMNAT1,SMPD1
HP	Premature graying of hair	HP:0002216	1	0	47	11	1	4958	NPM1
HP	Apnea	HP:0002104	1	0	237	11	1	4958	NAA10
HP	Respiratory insufficiency	HP:0002093	1	0	628	11	1	4958	SMPD1
HP	Rectal prolapse	HP:0002035	1	0	57	11	1	4958	NAA10
HP	Anorexia	HP:0002039	1	0	121	11	1	4958	NPM1
HP	Cerebral atrophy	HP:0002059	1	0	666	11	2	4958	NAA10,NMNAT1
HP	Abnormal cerebral morphology	HP:0002060	1	0	2027	11	4	4958	NAA10,KYNU,NMNAT1,NPM1
HP	Rigidity	HP:0002063	1	0	206	11	1	4958	SMPD1
HP	Bilateral tonic-clonic seizure	HP:0002069	1	0	368	11	1	4958	NAA10
HP	Dyspnea	HP:0002094	1	0	482	11	2	4958	SMPD1,NPM1
HP	Hypoplasia of the corpus callosum	HP:0002079	1	0	458	11	1	4958	NMNAT1
HP	Abnormality of the respiratory system	HP:0002086	1	0	2110	11	4	4958	NAA10,KYNU,SMPD1,NPM1
HP	Abnormality of the upper respiratory tract	HP:0002087	1	0	503	11	1	4958	NPM1
HP	Abnormal lung morphology	HP:0002088	1	0	1207	11	3	4958	NAA10,SMPD1,NPM1
HP	Pulmonary hypoplasia	HP:0002089	1	0	134	11	1	4958	NAA10
HP	Restrictive ventilatory defect	HP:0002091	1	0	100	11	1	4958	NAA10
HP	Pulmonary arterial hypertension	HP:0002092	1	0	147	11	1	4958	NAA10
HP	Encephalocele	HP:0002084	1	0	120	11	1	4958	NMNAT1
HP	Spondyloepiphyseal dysplasia	HP:0002655	1	0	13	11	1	4958	NMNAT1
HP	Facial hypertrichosis	HP:0002219	1	0	195	11	1	4958	NMNAT1
HP	Abnormal intestine morphology	HP:0002242	1	0	775	11	1	4958	NAA10
HP	Upper motor neuron dysfunction	HP:0002493	1	0	1186	11	3	4958	NAA10,NMNAT1,SMPD1
HP	Abnormal cerebral white matter morphology	HP:0002500	1	0	1086	11	2	4958	NAA10,NMNAT1
HP	Cerebral calcification	HP:0002514	1	0	139	11	1	4958	NPM1
HP	Abnormal cerebral cortex morphology	HP:0002538	1	0	782	11	1	4958	NPM1
HP	Inability to walk	HP:0002540	1	0	365	11	1	4958	SMPD1
[truncated: 7,323 more rows]
